# Supplementary material for: Increased uptake of tuberculosis preventive therapy (TPT) among people living with HIV following the 100-days accelerated campaign: A retrospective review of routinely collected data at six urban public health facilities in Uganda
Source: PLoS One. 2023 Feb 23;18(2):e0268935. doi: 10.1371/journal.pone.0268935 (PMC9949662; doi:10.1371/journal.pone.0268935)
Supplement: S1 File — (XLSX) [file pone.0268935.s001.xlsx]

## Sheet: Data dictionary
DATA DICTIONARY
Dataset:	tpt_uptake
variable name	description	codes	comment
id	Patient ID	N/A
hfacility_code	Health facility code	confidential	Health facility codes not provided due to confidentiality
on_ipt_pq	Whether started on TPT during the quarter	[0=No] [1=Yes]
gender	Sex of the patient	N/A	Codes already provided in data
age_end_yr_cat	Age groups of patient (years)	N/A	Codes already provided in data
onart_at_ipt	Patient was on ART	N/A	Codes already provided in data
whostage_ipt2	WHO stage at TPT start	N/A	Codes already provided in data
bmi_ipt_cat	Body mass index	N/A	Codes already provided in data
preg_yr	Whether female patient was pregnant	N/A	Codes already provided in data
ipt_start_h	Whether patient ID was in TPT register and EMR or in just one of them	N/A	Codes already provided in data
Dataset:	tpt_completion
variable name	description	codes	comment
id	Patient ID	N/A
hfacility_code	Health facility code	confidential	Health facility codes not provided due to confidentiality
trtoutcomes	TPT outcome	N/A
ipt_complete2	TPT completion indicator	[0=No] [1=Yes]
ipt_syearq	Calendar year and quarter at TPT start	N/A	Codes already provided in data
age_end_yr_cat	Age groups at TPT start (in years)	N/A	Codes already provided in data
gender	Sex of the patient	N/A	Codes already provided in data
arts_at_ipt	ART status at TPT start	N/A	Codes already provided in data
whostage_ipt2	WHO stage at TPT start	N/A	Codes already provided in data
bmi_ipt_cat	WHO stage at TPT start	N/A	Codes already provided in data
preg_yr	Whether female patient was pregnant at TPT start	N/A	Codes already provided in data

## Sheet: tpt_uptake
id	hfacility_code	yearq	on_ipt_pq	gender	age_end_yr_cat	onart_at_ipt	whostage_ipt2	bmi_ipt_cat	preg_yr	ipt_start_h	pickone_yq
1	1	Q1-2016	0	Female	25_34	On ART	Stage 1 or 2	>=18.5	Not pregnant	Started IPT, EMR alone	1
2	1	Q1-2016	0	Male	25_34	On ART	Stage 1 or 2	>=18.5		Started IPT, EMR alone	1
2	1	Q1-2017	0	Male	25_34	On ART	Stage 1 or 2	>=18.5		Started IPT, EMR alone	1
2	1	Q1-2018	0	Male	25_34	On ART	Stage 1 or 2	>=18.5		Started IPT, EMR alone	1
2	1	Q2-2019	0	Male	25_34	On ART	Stage 1 or 2	>=18.5		Started IPT, EMR alone	1
3	1	Q1-2016	0	Female	25_34	On ART	Stage 1 or 2	>=18.5	Not pregnant	Started IPT, EMR alone	1
3	1	Q1-2017	0	Female	25_34	On ART	Stage 1 or 2	>=18.5	Not pregnant	Started IPT, EMR alone	1
3	1	Q1-2018	0	Female	25_34	On ART	Stage 1 or 2	>=18.5	Not pregnant	Started IPT, EMR alone	1
3	1	Q2-2019	0	Female	25_34	On ART	Stage 1 or 2	>=18.5	Not pregnant	Started IPT, EMR alone	1
4	1	Q1-2016	0	Female	25_34	On ART	Stage 1 or 2	>=18.5	Not pregnant	Started IPT, EMR alone	1
4	1	Q1-2017	0	Female	25_34	On ART	Stage 1 or 2	>=18.5	Not pregnant	Started IPT, EMR alone	1
4	1	Q1-2018	0	Female	25_34	On ART	Stage 1 or 2	>=18.5	Not pregnant	Started IPT, EMR alone	1
4	1	Q1-2019	0	Female	25_34	On ART	Stage 1 or 2	>=18.5	Not pregnant	Started IPT, EMR alone	1
5	1	Q1-2016	0	Male	25_34	On ART	Stage 1 or 2	>=18.5		Started IPT, EMR alone	1
6	1	Q1-2016	0	Female	25_34	On ART	Stage 1 or 2	>=18.5	Not pregnant	Started IPT, EMR alone	1
6	1	Q1-2017	0	Female	25_34	On ART	Stage 1 or 2	>=18.5	Not pregnant	Started IPT, EMR alone	1
6	1	Q1-2018	0	Female	25_34	On ART	Stage 1 or 2	>=18.5	Not pregnant	Started IPT, EMR alone	1
6	1	Q1-2019	0	Female	25_34	On ART	Stage 1 or 2	>=18.5	Not pregnant	Started IPT, EMR alone	1
7	1	Q1-2016	0	Female	35+	On ART	Stage 1 or 2	>=18.5	Not pregnant	Started IPT, EMR alone	1
7	1	Q1-2017	0	Female	35+	On ART	Stage 1 or 2	>=18.5	Not pregnant	Started IPT, EMR alone	1
7	1	Q1-2018	0	Female	35+	On ART	Stage 1 or 2	>=18.5	Not pregnant	Started IPT, EMR alone	1
7	1	Q1-2019	0	Female	35+	On ART	Stage 1 or 2	>=18.5	Not pregnant	Started IPT, EMR alone	1
8	1	Q1-2016	0	Male	15_19	On ART	Stage 1 or 2	<18.5		Started IPT, EMR alone	1
8	1	Q1-2017	0	Male	15_19	On ART	Stage 1 or 2	>=18.5		Started IPT, EMR alone	1
8	1	Q1-2018	0	Male	20_24	On ART	Stage 1 or 2	>=18.5		Started IPT, EMR alone	1
8	1	Q1-2019	0	Male	20_24	On ART	Stage 1 or 2	>=18.5		Started IPT, EMR alone	1
9	1	Q1-2016	0	Male	35+	On ART	Stage 1 or 2	>=18.5		Started IPT, EMR alone	1
9	1	Q1-2017	0	Male	35+	On ART	Stage 1 or 2	>=18.5		Started IPT, EMR alone	1
9	1	Q1-2018	0	Male	35+	On ART	Stage 1 or 2	>=18.5		Started IPT, EMR alone	1
9	1	Q1-2019	0	Male	35+	On ART	Stage 1 or 2	>=18.5		Started IPT, EMR alone	1
10	1	Q1-2016	0	Female	35+	On ART	Stage 1 or 2	>=18.5	Not pregnant	Started IPT, EMR alone	1
10	1	Q1-2017	0	Female	35+	On ART	Stage 1 or 2	>=18.5	Not pregnant	Started IPT, EMR alone	1
10	1	Q1-2018	0	Female	35+	On ART	Stage 1 or 2	>=18.5	Not pregnant	Started IPT, EMR alone	1
10	1	Q1-2019	0	Female	35+	On ART	Stage 1 or 2	>=18.5	Not pregnant	Started IPT, EMR alone	1
11	1	Q1-2016	0	Female	25_34	On ART	Stage 1 or 2	>=18.5	Pregnant	Started IPT, EMR alone	1
11	1	Q1-2017	0	Female	25_34	On ART	Stage 1 or 2	>=18.5	Not pregnant	Started IPT, EMR alone	1
11	1	Q1-2018	0	Female	25_34	On ART	Stage 1 or 2	>=18.5	Not pregnant	Started IPT, EMR alone	1
11	1	Q1-2019	0	Female	25_34	On ART	Stage 1 or 2	>=18.5	Not pregnant	Started IPT, EMR alone	1
12	1	Q1-2016	0	Male	25_34	On ART	Stage 1 or 2	>=18.5		Started IPT, EMR alone	1
12	1	Q1-2017	0	Male	25_34	On ART	Stage 1 or 2	>=18.5		Started IPT, EMR alone	1
12	1	Q1-2018	0	Male	25_34	On ART	Stage 1 or 2	>=18.5		Started IPT, EMR alone	1
12	1	Q2-2019	0	Male	25_34	On ART	Stage 1 or 2	>=18.5		Started IPT, EMR alone	1
13	1	Q1-2016	0	Female	35+	On ART	Stage 1 or 2	>=18.5	Not pregnant	Started IPT, EMR alone	1
13	1	Q1-2017	0	Female	35+	On ART	Stage 1 or 2	>=18.5	Not pregnant	Started IPT, EMR alone	1
13	1	Q1-2018	0	Female	35+	On ART	Stage 1 or 2	>=18.5	Not pregnant	Started IPT, EMR alone	1
13	1	Q1-2019	0	Female	35+	On ART	Stage 1 or 2	>=18.5	Not pregnant	Started IPT, EMR alone	1
14	1	Q1-2016	0	Female	25_34	On ART	Stage 1 or 2	>=18.5	Not pregnant	Started IPT, EMR alone	1
14	1	Q1-2017	0	Female	25_34	On ART	Stage 1 or 2	<18.5	Not pregnant	Started IPT, EMR alone	1
14	1	Q1-2018	0	Female	25_34	On ART	Stage 1 or 2	<18.5	Not pregnant	Started IPT, EMR alone	1
14	1	Q1-2019	0	Female	25_34	On ART	Stage 1 or 2	<18.5	Not pregnant	Started IPT, EMR alone	1
15	1	Q1-2016	0	Female	35+	On ART	Stage 1 or 2	>=18.5	Not pregnant	Started IPT, register & EMR	1
15	1	Q1-2017	0	Female	35+	On ART	Stage 1 or 2	<18.5	Not pregnant	Started IPT, register & EMR	1
15	1	Q1-2018	0	Female	35+	On ART	Stage 1 or 2	>=18.5	Not pregnant	Started IPT, register & EMR	1
15	1	Q1-2019	0	Female	35+	On ART	Stage 1 or 2	>=18.5	Not pregnant	Started IPT, register & EMR	1
16	1	Q1-2016	0	Female	25_34	On ART	Stage 1 or 2	>=18.5	Not pregnant	Started IPT, EMR alone	1
16	1	Q1-2017	0	Female	25_34	On ART	Stage 1 or 2	>=18.5	Not pregnant	Started IPT, EMR alone	1
16	1	Q1-2018	0	Female	25_34	On ART	Stage 1 or 2	>=18.5	Not pregnant	Started IPT, EMR alone	1
16	1	Q2-2019	0	Female	35+	On ART	Stage 1 or 2	>=18.5	Not pregnant	Started IPT, EMR alone	1
17	1	Q1-2016	0	Female	35+	On ART	Stage 1 or 2	>=18.5	Not pregnant	Started IPT, EMR alone	1
17	1	Q1-2017	0	Female	35+	On ART	Stage 1 or 2	>=18.5	Not pregnant	Started IPT, EMR alone	1
17	1	Q2-2018	0	Female	35+	On ART	Stage 1 or 2	>=18.5	Not pregnant	Started IPT, EMR alone	1
17	1	Q2-2019	0	Female	35+	On ART	Stage 1 or 2	<18.5	Not pregnant	Started IPT, EMR alone	1
18	1	Q1-2016	0	Female	35+	On ART	Stage 1 or 2	>=18.5	Not pregnant	Started IPT, EMR alone	1
18	1	Q1-2017	0	Female	35+	On ART	Stage 1 or 2	>=18.5	Not pregnant	Started IPT, EMR alone	1
18	1	Q1-2018	0	Female	35+	On ART	Stage 1 or 2	>=18.5	Not pregnant	Started IPT, EMR alone	1
18	1	Q2-2019	0	Female	35+	On ART	Stage 1 or 2	>=18.5	Not pregnant	Started IPT, EMR alone	1
19	1	Q1-2016	0	Female	35+	On ART	Stage 1 or 2	>=18.5	Not pregnant	Started IPT, register & EMR	1
19	1	Q1-2017	0	Female	35+	On ART	Stage 1 or 2	>=18.5	Not pregnant	Started IPT, register & EMR	1
19	1	Q1-2018	0	Female	35+	On ART	Stage 1 or 2	>=18.5	Not pregnant	Started IPT, register & EMR	1
19	1	Q2-2019	1	Female	35+	On ART	Stage 1 or 2	>=18.5	Not pregnant	Started IPT, register & EMR	1
20	1	Q1-2016	0	Female	25_34	On ART	Stage 1 or 2		Pregnant	Started IPT, register & EMR	1
20	1	Q1-2017	0	Female	25_34	On ART	Stage 1 or 2		Not pregnant	Started IPT, register & EMR	1
20	1	Q1-2018	0	Female	35+	On ART	Stage 1 or 2		Not pregnant	Started IPT, register & EMR	1
20	1	Q1-2019	0	Female	35+	On ART	Stage 1 or 2		Not pregnant	Started IPT, register & EMR	1
21	1	Q1-2016	0	Female	35+	On ART	Stage 1 or 2	>=18.5	Not pregnant	Started IPT, register & EMR	1
21	1	Q1-2017	0	Female	35+	On ART	Stage 1 or 2	>=18.5	Not pregnant	Started IPT, register & EMR	1
21	1	Q1-2018	0	Female	35+	On ART	Stage 1 or 2	>=18.5	Not pregnant	Started IPT, register & EMR	1
21	1	Q2-2019	1	Female	35+	On ART	Stage 1 or 2	>=18.5	Not pregnant	Started IPT, register & EMR	1
22	1	Q1-2016	0	Female	35+	On ART	Stage 1 or 2	>=18.5	Not pregnant	Started IPT, EMR alone	1
22	1	Q1-2017	0	Female	35+	On ART	Stage 1 or 2	>=18.5	Not pregnant	Started IPT, EMR alone	1
22	1	Q2-2018	0	Female	35+	On ART	Stage 1 or 2	>=18.5	Not pregnant	Started IPT, EMR alone	1
22	1	Q2-2019	0	Female	35+	On ART	Stage 1 or 2	>=18.5	Not pregnant	Started IPT, EMR alone	1
23	1	Q3-2017	0	Female	15_19	On ART	Stage 1 or 2		Not pregnant	Started IPT, EMR alone	1
23	1	Q1-2018	0	Female	15_19	On ART	Stage 1 or 2	>=18.5	Not pregnant	Started IPT, EMR alone	1
23	1	Q1-2019	0	Female	15_19	On ART	Stage 1 or 2	>=18.5	Not pregnant	Started IPT, EMR alone	1
24	1	Q1-2016	0	Female	25_34	On ART	Stage 1 or 2	<18.5	Not pregnant	Started IPT, EMR alone	1
24	1	Q1-2017	0	Female	25_34	On ART	Stage 1 or 2	<18.5	Not pregnant	Started IPT, EMR alone	1
24	1	Q1-2018	0	Female	25_34	On ART	Stage 1 or 2	<18.5	Not pregnant	Started IPT, EMR alone	1
24	1	Q1-2019	0	Female	25_34	On ART	Stage 1 or 2	<18.5	Not pregnant	Started IPT, EMR alone	1
25	1	Q1-2016	0	Female	35+	On ART	Stage 1 or 2	>=18.5	Not pregnant	Started IPT, EMR alone	1
25	1	Q1-2017	0	Female	35+	On ART	Stage 1 or 2	>=18.5	Not pregnant	Started IPT, EMR alone	1
25	1	Q1-2018	0	Female	35+	On ART	Stage 1 or 2	>=18.5	Not pregnant	Started IPT, EMR alone	1
25	1	Q1-2019	0	Female	35+	On ART	Stage 1 or 2	>=18.5	Not pregnant	Started IPT, EMR alone	1
26	1	Q1-2016	0	Female	25_34	On ART	Stage 1 or 2	>=18.5	Pregnant	Started IPT, EMR alone	1
26	1	Q1-2017	0	Female	35+	On ART	Stage 1 or 2	>=18.5	Not pregnant	Started IPT, EMR alone	1
26	1	Q1-2018	0	Female	35+	On ART	Stage 1 or 2	>=18.5	Pregnant	Started IPT, EMR alone	1
27	1	Q1-2016	0	Female	35+	On ART	3 or 4	<18.5	Not pregnant	Started IPT, EMR alone	1
28	1	Q1-2016	0	Female	35+	On ART	Stage 1 or 2	>=18.5	Not pregnant	Started IPT, EMR alone	1
28	1	Q1-2017	0	Female	35+	On ART	Stage 1 or 2	>=18.5	Not pregnant	Started IPT, EMR alone	1
28	1	Q1-2018	0	Female	35+	On ART	Stage 1 or 2	>=18.5	Not pregnant	Started IPT, EMR alone	1
28	1	Q1-2019	0	Female	35+	On ART	Stage 1 or 2	>=18.5	Not pregnant	Started IPT, EMR alone	1
29	1	Q1-2016	0	Female	35+	On ART	Stage 1 or 2	>=18.5	Not pregnant	Started IPT, register & EMR	1
29	1	Q1-2017	0	Female	35+	On ART	Stage 1 or 2	>=18.5	Not pregnant	Started IPT, register & EMR	1
29	1	Q2-2018	0	Female	35+	On ART	Stage 1 or 2	>=18.5	Not pregnant	Started IPT, register & EMR	1
29	1	Q2-2019	1	Female	35+	On ART	Stage 1 or 2	>=18.5	Not pregnant	Started IPT, register & EMR	1
30	1	Q1-2016	0	Female	35+	On ART	Stage 1 or 2	>=18.5	Not pregnant	Started IPT, EMR alone	1
30	1	Q1-2017	0	Female	35+	On ART	Stage 1 or 2	>=18.5	Not pregnant	Started IPT, EMR alone	1
30	1	Q1-2018	0	Female	35+	On ART	Stage 1 or 2	<18.5	Not pregnant	Started IPT, EMR alone	1
30	1	Q2-2019	0	Female	35+	On ART	Stage 1 or 2	>=18.5	Not pregnant	Started IPT, EMR alone	1
31	1	Q1-2016	0	Female	35+	On ART	Stage 1 or 2	>=18.5	Not pregnant	Started IPT, EMR alone	1
31	1	Q1-2017	0	Female	35+	On ART	Stage 1 or 2	>=18.5	Not pregnant	Started IPT, EMR alone	1
31	1	Q1-2018	0	Female	35+	On ART	Stage 1 or 2	>=18.5	Not pregnant	Started IPT, EMR alone	1
31	1	Q1-2019	0	Female	35+	On ART	Stage 1 or 2	>=18.5	Not pregnant	Started IPT, EMR alone	1
32	1	Q1-2016	0	Female	35+	On ART	Stage 1 or 2	>=18.5	Not pregnant	Started IPT, register & EMR	1
32	1	Q1-2017	0	Female	35+	On ART	Stage 1 or 2	>=18.5	Not pregnant	Started IPT, register & EMR	1
32	1	Q2-2018	0	Female	35+	On ART	Stage 1 or 2	>=18.5	Not pregnant	Started IPT, register & EMR	1
32	1	Q2-2019	1	Female	35+	On ART	Stage 1 or 2	>=18.5	Not pregnant	Started IPT, register & EMR	1
33	1	Q1-2016	0	Male	35+	On ART	Stage 1 or 2	>=18.5		Started IPT, EMR alone	1
33	1	Q1-2017	0	Male	35+	On ART	Stage 1 or 2	>=18.5		Started IPT, EMR alone	1
33	1	Q2-2018	0	Male	35+	On ART	Stage 1 or 2	>=18.5		Started IPT, EMR alone	1
33	1	Q2-2019	0	Male	35+	On ART	Stage 1 or 2	>=18.5		Started IPT, EMR alone	1
34	1	Q1-2016	0	Female	25_34	On ART	Stage 1 or 2	>=18.5	Not pregnant	Started IPT, register & EMR	1
34	1	Q2-2017	0	Female	25_34	On ART	Stage 1 or 2	>=18.5	Not pregnant	Started IPT, register & EMR	1
34	1	Q2-2018	0	Female	25_34	On ART	Stage 1 or 2	>=18.5	Not pregnant	Started IPT, register & EMR	1
35	1	Q1-2016	0	Female	35+	On ART	Stage 1 or 2	>=18.5	Not pregnant	Started IPT, EMR alone	1
35	1	Q1-2017	0	Female	35+	On ART	Stage 1 or 2	>=18.5	Not pregnant	Started IPT, EMR alone	1
35	1	Q2-2018	0	Female	35+	On ART	Stage 1 or 2	>=18.5	Not pregnant	Started IPT, EMR alone	1
35	1	Q2-2019	0	Female	35+	On ART	Stage 1 or 2	<18.5	Not pregnant	Started IPT, EMR alone	1
36	1	Q1-2016	0	Female	35+	On ART	Stage 1 or 2	>=18.5	Pregnant	Started IPT, EMR alone	1
36	1	Q1-2017	0	Female	35+	On ART	Stage 1 or 2	>=18.5	Not pregnant	Started IPT, EMR alone	1
36	1	Q1-2018	0	Female	35+	On ART	Stage 1 or 2	>=18.5	Not pregnant	Started IPT, EMR alone	1
36	1	Q1-2019	0	Female	35+	On ART	Stage 1 or 2	>=18.5	Not pregnant	Started IPT, EMR alone	1
37	1	Q1-2016	0	Female	35+	On ART	Stage 1 or 2	<18.5	Not pregnant	Started IPT, EMR alone	1
37	1	Q1-2017	0	Female	35+	On ART	Stage 1 or 2	<18.5	Not pregnant	Started IPT, EMR alone	1
38	1	Q1-2016	0	Female	35+	On ART	Stage 1 or 2		Not pregnant	Started IPT, EMR alone	1
38	1	Q1-2017	0	Female	35+	On ART	Stage 1 or 2		Not pregnant	Started IPT, EMR alone	1
39	1	Q1-2016	0	Female	35+	On ART	Stage 1 or 2	>=18.5	Not pregnant	Started IPT, EMR alone	1
39	1	Q1-2017	0	Female	35+	On ART	Stage 1 or 2	>=18.5	Not pregnant	Started IPT, EMR alone	1
39	1	Q1-2018	0	Female	35+	On ART	Stage 1 or 2	>=18.5	Not pregnant	Started IPT, EMR alone	1
39	1	Q2-2019	0	Female	35+	On ART	Stage 1 or 2	>=18.5	Not pregnant	Started IPT, EMR alone	1
40	1	Q1-2016	0	Male	35+	On ART	Stage 1 or 2	>=18.5		Started IPT, EMR alone	1
40	1	Q1-2017	0	Male	35+	On ART	Stage 1 or 2	>=18.5		Started IPT, EMR alone	1
40	1	Q1-2018	0	Male	35+	On ART	Stage 1 or 2	>=18.5		Started IPT, EMR alone	1
40	1	Q2-2019	0	Male	35+	On ART	Stage 1 or 2	>=18.5		Started IPT, EMR alone	1
41	1	Q1-2016	0	Female	35+	On ART	Stage 1 or 2	>=18.5	Not pregnant	Started IPT, EMR alone	1
41	1	Q1-2017	0	Female	35+	On ART	Stage 1 or 2	>=18.5	Not pregnant	Started IPT, EMR alone	1
41	1	Q1-2018	0	Female	35+	On ART	Stage 1 or 2	>=18.5	Not pregnant	Started IPT, EMR alone	1
41	1	Q2-2019	0	Female	35+	On ART	Stage 1 or 2	>=18.5	Not pregnant	Started IPT, EMR alone	1
42	1	Q1-2016	0	Female	25_34	On ART	Stage 1 or 2	>=18.5	Not pregnant	Started IPT, EMR alone	1
42	1	Q1-2017	0	Female	25_34	On ART	Stage 1 or 2	>=18.5	Pregnant	Started IPT, EMR alone	1
42	1	Q1-2018	0	Female	25_34	On ART	Stage 1 or 2	>=18.5	Not pregnant	Started IPT, EMR alone	1
42	1	Q1-2019	0	Female	35+	On ART	Stage 1 or 2	>=18.5	Not pregnant	Started IPT, EMR alone	1
43	1	Q1-2016	0	Female	35+	On ART	Stage 1 or 2	>=18.5	Not pregnant	Started IPT, EMR alone	1
43	1	Q1-2017	0	Female	35+	On ART	3 or 4	>=18.5	Not pregnant	Started IPT, EMR alone	1
43	1	Q1-2018	0	Female	35+	On ART	Stage 1 or 2	>=18.5	Not pregnant	Started IPT, EMR alone	1
43	1	Q1-2019	0	Female	35+	On ART	Stage 1 or 2	>=18.5	Not pregnant	Started IPT, EMR alone	1
44	1	Q1-2016	0	Female	35+	On ART	Stage 1 or 2	>=18.5	Not pregnant	Started IPT, EMR alone	1
44	1	Q1-2017	0	Female	35+	On ART	Stage 1 or 2	>=18.5	Not pregnant	Started IPT, EMR alone	1
44	1	Q2-2018	0	Female	35+	On ART	Stage 1 or 2	>=18.5	Not pregnant	Started IPT, EMR alone	1
45	1	Q1-2016	0	Female	35+	On ART	Stage 1 or 2	>=18.5	Not pregnant	Started IPT, EMR alone	1
45	1	Q1-2017	0	Female	35+	On ART	Stage 1 or 2	>=18.5	Not pregnant	Started IPT, EMR alone	1
45	1	Q1-2018	0	Female	35+	On ART	Stage 1 or 2	>=18.5	Not pregnant	Started IPT, EMR alone	1
45	1	Q1-2019	0	Female	35+	On ART	Stage 1 or 2	>=18.5	Not pregnant	Started IPT, EMR alone	1
46	1	Q1-2016	0	Female	35+	On ART	Stage 1 or 2	>=18.5	Not pregnant	Started IPT, EMR alone	1
46	1	Q1-2017	0	Female	35+	On ART	Stage 1 or 2	>=18.5	Not pregnant	Started IPT, EMR alone	1
46	1	Q2-2018	0	Female	35+	On ART	Stage 1 or 2	>=18.5	Not pregnant	Started IPT, EMR alone	1
46	1	Q2-2019	0	Female	35+	On ART	Stage 1 or 2	>=18.5	Not pregnant	Started IPT, EMR alone	1
47	1	Q1-2016	0	Female	25_34	On ART	Stage 1 or 2	>=18.5	Not pregnant	Started IPT, EMR alone	1
48	1	Q1-2016	0	Female	25_34	On ART	Stage 1 or 2	>=18.5	Not pregnant	Started IPT, EMR alone	1
49	1	Q1-2016	0	Female	25_34	On ART	Stage 1 or 2	>=18.5	Not pregnant	Started IPT, EMR alone	1
49	1	Q1-2017	0	Female	35+	On ART	Stage 1 or 2	<18.5	Pregnant	Started IPT, EMR alone	1
49	1	Q1-2018	0	Female	35+	On ART	Stage 1 or 2	>=18.5	Pregnant	Started IPT, EMR alone	1
50	1	Q1-2016	0	Female	35+	On ART	Stage 1 or 2	>=18.5	Not pregnant	Started IPT, EMR alone	1
50	1	Q1-2017	0	Female	35+	On ART	Stage 1 or 2	>=18.5	Not pregnant	Started IPT, EMR alone	1
50	1	Q1-2018	0	Female	35+	On ART	Stage 1 or 2	>=18.5	Not pregnant	Started IPT, EMR alone	1
51	1	Q1-2016	0	Male	35+	On ART	Stage 1 or 2	>=18.5		Started IPT, EMR alone	1
51	1	Q1-2017	0	Male	35+	On ART	Stage 1 or 2	<18.5		Started IPT, EMR alone	1
51	1	Q1-2018	0	Male	35+	On ART	Stage 1 or 2	>=18.5		Started IPT, EMR alone	1
51	1	Q2-2019	0	Male	35+	On ART	Stage 1 or 2	>=18.5		Started IPT, EMR alone	1
52	1	Q1-2016	0	Female	35+	On ART	Stage 1 or 2	>=18.5	Not pregnant	Started IPT, register & EMR	1
52	1	Q1-2017	0	Female	35+	On ART	Stage 1 or 2	>=18.5	Not pregnant	Started IPT, register & EMR	1
52	1	Q1-2018	0	Female	35+	On ART	Stage 1 or 2	>=18.5	Not pregnant	Started IPT, register & EMR	1
52	1	Q1-2019	0	Female	35+	On ART	Stage 1 or 2	>=18.5	Not pregnant	Started IPT, register & EMR	1
53	1	Q1-2016	0	Female	25_34	Not on ART	Stage 1 or 2	>=18.5	Not pregnant	Started IPT, EMR alone	1
53	1	Q1-2017	0	Female	25_34	Not on ART	Stage 1 or 2	>=18.5	Pregnant	Started IPT, EMR alone	1
54	1	Q1-2016	0	Female	25_34	On ART	Stage 1 or 2	>=18.5	Not pregnant	Started IPT, EMR alone	1
54	1	Q1-2017	0	Female	25_34	On ART	Stage 1 or 2	>=18.5	Pregnant	Started IPT, EMR alone	1
54	1	Q1-2018	0	Female	25_34	On ART	Stage 1 or 2	>=18.5	Not pregnant	Started IPT, EMR alone	1
55	1	Q1-2016	0	Female	35+	On ART	Stage 1 or 2	>=18.5	Not pregnant	Started IPT, EMR alone	1
55	1	Q1-2017	0	Female	35+	On ART	Stage 1 or 2	>=18.5	Not pregnant	Started IPT, EMR alone	1
55	1	Q1-2018	0	Female	35+	On ART	Stage 1 or 2	>=18.5	Not pregnant	Started IPT, EMR alone	1
55	1	Q2-2019	0	Female	35+	On ART	Stage 1 or 2	>=18.5	Not pregnant	Started IPT, EMR alone	1
56	1	Q1-2016	0	Female	35+	On ART	Stage 1 or 2	>=18.5	Not pregnant	Started IPT, EMR alone	1
56	1	Q1-2017	0	Female	35+	On ART	Stage 1 or 2	>=18.5	Not pregnant	Started IPT, EMR alone	1
56	1	Q1-2018	0	Female	35+	On ART	Stage 1 or 2	<18.5	Not pregnant	Started IPT, EMR alone	1
56	1	Q2-2019	0	Female	35+	On ART	Stage 1 or 2	>=18.5	Not pregnant	Started IPT, EMR alone	1
57	1	Q1-2016	0	Female	35+	On ART	Stage 1 or 2	>=18.5	Not pregnant	Started IPT, EMR alone	1
57	1	Q1-2017	0	Female	35+	On ART	Stage 1 or 2	>=18.5	Not pregnant	Started IPT, EMR alone	1
57	1	Q1-2018	0	Female	35+	On ART	Stage 1 or 2	>=18.5	Not pregnant	Started IPT, EMR alone	1
57	1	Q2-2019	0	Female	35+	On ART	Stage 1 or 2	>=18.5	Not pregnant	Started IPT, EMR alone	1
58	1	Q1-2016	0	Female	35+	On ART	Stage 1 or 2	>=18.5	Not pregnant	Started IPT, EMR alone	1
58	1	Q1-2017	0	Female	35+	On ART	Stage 1 or 2	>=18.5	Not pregnant	Started IPT, EMR alone	1
58	1	Q1-2018	0	Female	35+	On ART	Stage 1 or 2	>=18.5	Not pregnant	Started IPT, EMR alone	1
58	1	Q2-2019	0	Female	35+	On ART	Stage 1 or 2	>=18.5	Not pregnant	Started IPT, EMR alone	1
59	1	Q1-2016	0	Male	35+	On ART	Stage 1 or 2	>=18.5		Started IPT, EMR alone	1
59	1	Q1-2017	0	Male	35+	On ART	Stage 1 or 2	>=18.5		Started IPT, EMR alone	1
59	1	Q1-2018	0	Male	35+	On ART	Stage 1 or 2	>=18.5		Started IPT, EMR alone	1
59	1	Q1-2019	0	Male	35+	On ART	Stage 1 or 2	>=18.5		Started IPT, EMR alone	1
60	1	Q1-2016	0	Female	35+	On ART	Stage 1 or 2	>=18.5	Not pregnant	Started IPT, register & EMR	1
60	1	Q1-2017	0	Female	35+	On ART	Stage 1 or 2	>=18.5	Not pregnant	Started IPT, register & EMR	1
60	1	Q1-2018	0	Female	35+	On ART	Stage 1 or 2	>=18.5	Not pregnant	Started IPT, register & EMR	1
60	1	Q1-2019	0	Female	35+	On ART	Stage 1 or 2	>=18.5	Not pregnant	Started IPT, register & EMR	1
61	1	Q1-2016	0	Male	25_34	On ART	Stage 1 or 2	>=18.5		Started IPT, EMR alone	1
61	1	Q1-2017	0	Male	35+	On ART	Stage 1 or 2	>=18.5		Started IPT, EMR alone	1
61	1	Q1-2018	0	Male	35+	On ART	Stage 1 or 2	>=18.5		Started IPT, EMR alone	1
61	1	Q2-2019	0	Male	35+	On ART	Stage 1 or 2	>=18.5		Started IPT, EMR alone	1
62	1	Q1-2016	0	Female	25_34	On ART	Stage 1 or 2	>=18.5	Not pregnant	Started IPT, EMR alone	1
62	1	Q1-2017	0	Female	25_34	On ART	Stage 1 or 2	>=18.5	Not pregnant	Started IPT, EMR alone	1
62	1	Q1-2018	0	Female	25_34	On ART	Stage 1 or 2	>=18.5	Not pregnant	Started IPT, EMR alone	1
62	1	Q1-2019	0	Female	25_34	On ART	Stage 1 or 2	>=18.5	Not pregnant	Started IPT, EMR alone	1
63	1	Q1-2016	0	Male	35+	On ART	Stage 1 or 2	>=18.5		Started IPT, EMR alone	1
63	1	Q1-2017	0	Male	35+	On ART	Stage 1 or 2	>=18.5		Started IPT, EMR alone	1
63	1	Q2-2018	0	Male	35+	On ART	Stage 1 or 2	>=18.5		Started IPT, EMR alone	1
63	1	Q2-2019	0	Male	35+	On ART	Stage 1 or 2	>=18.5		Started IPT, EMR alone	1
64	1	Q1-2016	0	Female	25_34	On ART	Stage 1 or 2	>=18.5	Not pregnant	Started IPT, EMR alone	1
64	1	Q1-2017	0	Female	25_34	On ART	Stage 1 or 2	>=18.5	Not pregnant	Started IPT, EMR alone	1
64	1	Q1-2018	0	Female	35+	On ART	Stage 1 or 2	>=18.5	Not pregnant	Started IPT, EMR alone	1
64	1	Q2-2019	0	Female	35+	On ART	Stage 1 or 2	>=18.5	Pregnant	Started IPT, EMR alone	1
65	1	Q1-2016	0	Female	25_34	On ART	Stage 1 or 2	>=18.5	Not pregnant	Started IPT, register & EMR	1
65	1	Q1-2017	0	Female	25_34	On ART	Stage 1 or 2	>=18.5	Not pregnant	Started IPT, register & EMR	1
65	1	Q2-2018	0	Female	35+	On ART	Stage 1 or 2	>=18.5	Not pregnant	Started IPT, register & EMR	1
66	1	Q1-2016	0	Female	35+	On ART	Stage 1 or 2	>=18.5	Not pregnant	Started IPT, EMR alone	1
66	1	Q1-2017	0	Female	35+	On ART	Stage 1 or 2	>=18.5	Not pregnant	Started IPT, EMR alone	1
66	1	Q1-2018	0	Female	35+	On ART	Stage 1 or 2	>=18.5	Not pregnant	Started IPT, EMR alone	1
66	1	Q1-2019	0	Female	35+	On ART	Stage 1 or 2	>=18.5	Not pregnant	Started IPT, EMR alone	1
67	1	Q1-2016	0	Female	35+	On ART	Stage 1 or 2	>=18.5	Not pregnant	Started IPT, EMR alone	1
67	1	Q1-2017	0	Female	35+	On ART	Stage 1 or 2	>=18.5	Not pregnant	Started IPT, EMR alone	1
67	1	Q2-2018	0	Female	35+	On ART	Stage 1 or 2	>=18.5	Not pregnant	Started IPT, EMR alone	1
67	1	Q1-2019	0	Female	35+	On ART	Stage 1 or 2	>=18.5	Not pregnant	Started IPT, EMR alone	1
68	1	Q1-2016	0	Female	35+	On ART	Stage 1 or 2	>=18.5	Not pregnant	Started IPT, EMR alone	1
68	1	Q1-2017	0	Female	35+	On ART	Stage 1 or 2	>=18.5	Not pregnant	Started IPT, EMR alone	1
68	1	Q1-2018	0	Female	35+	On ART	Stage 1 or 2	>=18.5	Not pregnant	Started IPT, EMR alone	1
68	1	Q1-2019	0	Female	35+	On ART	Stage 1 or 2	>=18.5	Not pregnant	Started IPT, EMR alone	1
69	1	Q1-2016	0	Female	35+	On ART	Stage 1 or 2	>=18.5	Not pregnant	Started IPT, EMR alone	1
69	1	Q1-2017	0	Female	35+	On ART	Stage 1 or 2	>=18.5	Not pregnant	Started IPT, EMR alone	1
69	1	Q1-2018	0	Female	35+	On ART	Stage 1 or 2	>=18.5	Pregnant	Started IPT, EMR alone	1
69	1	Q1-2019	0	Female	35+	On ART	Stage 1 or 2	>=18.5	Not pregnant	Started IPT, EMR alone	1
70	1	Q1-2016	0	Female	35+	On ART	Stage 1 or 2	>=18.5	Not pregnant	Started IPT, EMR alone	1
70	1	Q1-2017	0	Female	35+	On ART	Stage 1 or 2	>=18.5	Not pregnant	Started IPT, EMR alone	1
70	1	Q1-2018	0	Female	35+	On ART	Stage 1 or 2	>=18.5	Not pregnant	Started IPT, EMR alone	1
70	1	Q1-2019	0	Female	35+	On ART	Stage 1 or 2	>=18.5	Not pregnant	Started IPT, EMR alone	1
71	1	Q1-2016	0	Female	25_34	On ART	Stage 1 or 2	>=18.5	Not pregnant	Started IPT, EMR alone	1
71	1	Q1-2017	0	Female	35+	On ART	Stage 1 or 2	>=18.5	Not pregnant	Started IPT, EMR alone	1
71	1	Q1-2018	0	Female	35+	On ART	Stage 1 or 2	>=18.5	Not pregnant	Started IPT, EMR alone	1
71	1	Q1-2019	0	Female	35+	On ART	Stage 1 or 2	>=18.5	Not pregnant	Started IPT, EMR alone	1
72	1	Q1-2016	0	Female	25_34	On ART	Stage 1 or 2	>=18.5	Not pregnant	Started IPT, EMR alone	1
72	1	Q1-2017	0	Female	25_34	On ART	Stage 1 or 2	>=18.5	Not pregnant	Started IPT, EMR alone	1
73	1	Q1-2016	0	Male	35+	On ART	Stage 1 or 2	>=18.5		Started IPT, register & EMR	1
73	1	Q1-2017	0	Male	35+	On ART	Stage 1 or 2	>=18.5		Started IPT, register & EMR	1
73	1	Q1-2018	0	Male	35+	On ART	Stage 1 or 2	>=18.5		Started IPT, register & EMR	1
73	1	Q1-2019	1	Male	35+	On ART	Stage 1 or 2	>=18.5		Started IPT, register & EMR	1
74	1	Q1-2016	0	Female	35+	On ART	Stage 1 or 2	>=18.5	Not pregnant	Started IPT, EMR alone	1
74	1	Q1-2017	0	Female	35+	On ART	Stage 1 or 2	>=18.5	Not pregnant	Started IPT, EMR alone	1
74	1	Q1-2018	0	Female	35+	On ART	Stage 1 or 2	>=18.5	Not pregnant	Started IPT, EMR alone	1
74	1	Q1-2019	0	Female	35+	On ART	Stage 1 or 2	>=18.5	Not pregnant	Started IPT, EMR alone	1
75	1	Q1-2016	0	Female	35+	On ART	Stage 1 or 2	>=18.5	Not pregnant	Started IPT, EMR alone	1
75	1	Q1-2017	0	Female	35+	On ART	Stage 1 or 2	>=18.5	Not pregnant	Started IPT, EMR alone	1
75	1	Q1-2018	0	Female	35+	On ART	Stage 1 or 2	>=18.5	Not pregnant	Started IPT, EMR alone	1
75	1	Q1-2019	0	Female	35+	On ART	Stage 1 or 2	>=18.5	Not pregnant	Started IPT, EMR alone	1
76	1	Q1-2016	0	Female	35+	On ART	Stage 1 or 2	>=18.5	Not pregnant	Started IPT, EMR alone	1
76	1	Q1-2017	0	Female	35+	On ART	3 or 4	>=18.5	Not pregnant	Started IPT, EMR alone	1
76	1	Q1-2018	0	Female	35+	On ART	Stage 1 or 2	>=18.5	Not pregnant	Started IPT, EMR alone	1
76	1	Q2-2019	0	Female	35+	On ART	Stage 1 or 2	>=18.5	Not pregnant	Started IPT, EMR alone	1
77	1	Q1-2016	0	Female	35+	On ART	Stage 1 or 2	>=18.5	Not pregnant	Started IPT, EMR alone	1
77	1	Q1-2017	0	Female	35+	On ART	Stage 1 or 2	>=18.5	Not pregnant	Started IPT, EMR alone	1
78	1	Q1-2016	0	Male	35+	On ART	Stage 1 or 2	<18.5		Started IPT, EMR alone	1
78	1	Q1-2017	0	Male	35+	On ART	Stage 1 or 2	<18.5		Started IPT, EMR alone	1
78	1	Q1-2018	0	Male	35+	On ART	Stage 1 or 2	>=18.5		Started IPT, EMR alone	1
78	1	Q1-2019	0	Male	35+	On ART	Stage 1 or 2	<18.5		Started IPT, EMR alone	1
79	1	Q1-2016	0	Female	25_34	On ART	Stage 1 or 2	>=18.5	Not pregnant	Started IPT, EMR alone	1
79	1	Q1-2017	0	Female	25_34	On ART	Stage 1 or 2	>=18.5	Not pregnant	Started IPT, EMR alone	1
79	1	Q1-2018	0	Female	25_34	On ART	Stage 1 or 2	>=18.5	Not pregnant	Started IPT, EMR alone	1
79	1	Q2-2019	0	Female	25_34	On ART	Stage 1 or 2	<18.5	Not pregnant	Started IPT, EMR alone	1
80	1	Q1-2016	0	Male	35+	On ART	Stage 1 or 2	>=18.5		Started IPT, EMR alone	1
80	1	Q1-2017	0	Male	35+	On ART	Stage 1 or 2	<18.5		Started IPT, EMR alone	1
80	1	Q1-2018	0	Male	35+	On ART	Stage 1 or 2	>=18.5		Started IPT, EMR alone	1
80	1	Q1-2019	0	Male	35+	On ART	Stage 1 or 2	>=18.5		Started IPT, EMR alone	1
81	1	Q1-2016	0	Male	35+	On ART	Stage 1 or 2	>=18.5		Started IPT, EMR alone	1
81	1	Q1-2017	0	Male	35+	On ART	Stage 1 or 2	>=18.5		Started IPT, EMR alone	1
81	1	Q1-2018	0	Male	35+	On ART	Stage 1 or 2	>=18.5		Started IPT, EMR alone	1
81	1	Q2-2019	0	Male	35+	On ART	Stage 1 or 2	>=18.5		Started IPT, EMR alone	1
82	1	Q1-2016	0	Female	35+	On ART	Stage 1 or 2	>=18.5	Not pregnant	Started IPT, EMR alone	1
82	1	Q1-2017	0	Female	35+	On ART	Stage 1 or 2	>=18.5	Not pregnant	Started IPT, EMR alone	1
82	1	Q1-2018	0	Female	35+	On ART	Stage 1 or 2	>=18.5	Not pregnant	Started IPT, EMR alone	1
82	1	Q1-2019	0	Female	35+	On ART	Stage 1 or 2	<18.5	Not pregnant	Started IPT, EMR alone	1
83	1	Q1-2016	0	Male	35+	On ART	Stage 1 or 2	>=18.5		Started IPT, register & EMR	1
83	1	Q1-2017	0	Male	35+	On ART	Stage 1 or 2	>=18.5		Started IPT, register & EMR	1
83	1	Q2-2018	0	Male	35+	On ART	Stage 1 or 2	>=18.5		Started IPT, register & EMR	1
83	1	Q2-2019	1	Male	35+	On ART	Stage 1 or 2	>=18.5		Started IPT, register & EMR	1
84	1	Q1-2016	0	Male	35+	On ART	Stage 1 or 2	>=18.5		Started IPT, EMR alone	1
84	1	Q1-2017	0	Male	35+	On ART	Stage 1 or 2	>=18.5		Started IPT, EMR alone	1
84	1	Q1-2018	0	Male	35+	On ART	Stage 1 or 2	>=18.5		Started IPT, EMR alone	1
84	1	Q1-2019	0	Male	35+	On ART	Stage 1 or 2	>=18.5		Started IPT, EMR alone	1
85	1	Q1-2016	0	Female	25_34	On ART	Stage 1 or 2	>=18.5	Not pregnant	Started IPT, EMR alone	1
85	1	Q1-2017	0	Female	25_34	On ART	Stage 1 or 2	>=18.5	Not pregnant	Started IPT, EMR alone	1
85	1	Q1-2018	0	Female	25_34	On ART	Stage 1 or 2	>=18.5	Not pregnant	Started IPT, EMR alone	1
85	1	Q1-2019	0	Female	25_34	On ART	Stage 1 or 2	>=18.5	Not pregnant	Started IPT, EMR alone	1
86	1	Q1-2016	0	Male	35+	On ART	Stage 1 or 2	<18.5		Started IPT, EMR alone	1
86	1	Q1-2017	0	Male	35+	On ART	Stage 1 or 2	<18.5		Started IPT, EMR alone	1
86	1	Q1-2018	0	Male	35+	On ART	Stage 1 or 2	<18.5		Started IPT, EMR alone	1
86	1	Q1-2019	0	Male	35+	On ART	Stage 1 or 2	<18.5		Started IPT, EMR alone	1
87	1	Q1-2016	0	Female	15_19	On ART	Stage 1 or 2	<18.5	Not pregnant	Started IPT, EMR alone	1
87	1	Q1-2017	0	Female	15_19	On ART	Stage 1 or 2	<18.5	Not pregnant	Started IPT, EMR alone	1
87	1	Q1-2018	0	Female	15_19	On ART	Stage 1 or 2	<18.5	Not pregnant	Started IPT, EMR alone	1
87	1	Q1-2019	0	Female	15_19	On ART	Stage 1 or 2	<18.5	Not pregnant	Started IPT, EMR alone	1
88	1	Q1-2016	0	Male	35+	On ART	Stage 1 or 2	>=18.5		Started IPT, EMR alone	1
88	1	Q1-2017	0	Male	35+	On ART	Stage 1 or 2	>=18.5		Started IPT, EMR alone	1
88	1	Q2-2018	0	Male	35+	On ART	Stage 1 or 2	>=18.5		Started IPT, EMR alone	1
88	1	Q2-2019	0	Male	35+	On ART	Stage 1 or 2	>=18.5		Started IPT, EMR alone	1
89	1	Q1-2016	0	Male	25_34	On ART	Stage 1 or 2	>=18.5		Started IPT, EMR alone	1
89	1	Q1-2017	0	Male	25_34	On ART	Stage 1 or 2	>=18.5		Started IPT, EMR alone	1
89	1	Q1-2018	0	Male	25_34	On ART	Stage 1 or 2	>=18.5		Started IPT, EMR alone	1
89	1	Q1-2019	0	Male	25_34	On ART	Stage 1 or 2	>=18.5		Started IPT, EMR alone	1
90	1	Q1-2016	0	Male	35+	On ART	Stage 1 or 2	>=18.5		Started IPT, register & EMR	1
90	1	Q1-2017	0	Male	35+	On ART	Stage 1 or 2	>=18.5		Started IPT, register & EMR	1
90	1	Q2-2018	0	Male	35+	On ART	Stage 1 or 2	>=18.5		Started IPT, register & EMR	1
90	1	Q2-2019	1	Male	35+	On ART	Stage 1 or 2			Started IPT, register & EMR	1
91	1	Q1-2016	0	Female	25_34	On ART	Stage 1 or 2	>=18.5	Pregnant	Started IPT, register & EMR	1
91	1	Q1-2017	0	Female	25_34	On ART	Stage 1 or 2	>=18.5	Not pregnant	Started IPT, register & EMR	1
91	1	Q1-2018	0	Female	35+	On ART	Stage 1 or 2	>=18.5	Not pregnant	Started IPT, register & EMR	1
91	1	Q1-2019	0	Female	35+	On ART	Stage 1 or 2	>=18.5	Pregnant	Started IPT, register & EMR	1
92	1	Q1-2016	0	Female	35+	On ART	Stage 1 or 2	>=18.5	Not pregnant	Started IPT, EMR alone	1
92	1	Q1-2017	0	Female	35+	On ART	Stage 1 or 2	<18.5	Not pregnant	Started IPT, EMR alone	1
92	1	Q1-2018	0	Female	35+	On ART	Stage 1 or 2	<18.5	Not pregnant	Started IPT, EMR alone	1
92	1	Q1-2019	0	Female	35+	On ART	Stage 1 or 2	>=18.5	Not pregnant	Started IPT, EMR alone	1
93	1	Q1-2016	0	Female	25_34	On ART	Stage 1 or 2	>=18.5	Not pregnant	Started IPT, EMR alone	1
93	1	Q1-2017	0	Female	35+	On ART	Stage 1 or 2	>=18.5	Not pregnant	Started IPT, EMR alone	1
93	1	Q1-2018	0	Female	35+	On ART	Stage 1 or 2	>=18.5	Not pregnant	Started IPT, EMR alone	1
93	1	Q1-2019	0	Female	35+	On ART	Stage 1 or 2	>=18.5	Not pregnant	Started IPT, EMR alone	1
94	1	Q1-2016	0	Female	35+	On ART	Stage 1 or 2	>=18.5	Not pregnant	Started IPT, EMR alone	1
95	1	Q1-2016	0	Female	25_34	On ART	Stage 1 or 2	>=18.5	Not pregnant	Started IPT, EMR alone	1
96	1	Q1-2016	0	Male	15_19	On ART	Stage 1 or 2	<18.5		Started IPT, EMR alone	1
96	1	Q1-2017	0	Male	15_19	On ART	Stage 1 or 2	<18.5		Started IPT, EMR alone	1
97	1	Q1-2016	0	Female	25_34	On ART	Stage 1 or 2	>=18.5	Not pregnant	Started IPT, EMR alone	1
97	1	Q1-2017	0	Female	25_34	On ART	Stage 1 or 2	>=18.5	Not pregnant	Started IPT, EMR alone	1
97	1	Q2-2018	0	Female	35+	On ART	Stage 1 or 2		Not pregnant	Started IPT, EMR alone	1
97	1	Q2-2019	0	Female	35+	On ART	Stage 1 or 2	>=18.5	Not pregnant	Started IPT, EMR alone	1
98	1	Q1-2016	0	Female	35+	On ART	Stage 1 or 2	>=18.5	Not pregnant	Started IPT, EMR alone	1
98	1	Q1-2017	0	Female	35+	On ART	Stage 1 or 2	>=18.5	Not pregnant	Started IPT, EMR alone	1
98	1	Q1-2018	0	Female	35+	On ART	Stage 1 or 2	>=18.5	Not pregnant	Started IPT, EMR alone	1
98	1	Q1-2019	1	Female	35+	On ART	3 or 4	>=18.5	Pregnant	Started IPT, EMR alone	1
99	1	Q1-2016	0	Female	35+	On ART	Stage 1 or 2	>=18.5	Not pregnant	Started IPT, EMR alone	1
99	1	Q1-2017	0	Female	35+	On ART	Stage 1 or 2	>=18.5	Not pregnant	Started IPT, EMR alone	1
99	1	Q1-2018	0	Female	35+	On ART	Stage 1 or 2	>=18.5	Not pregnant	Started IPT, EMR alone	1
99	1	Q1-2019	0	Female	35+	On ART	Stage 1 or 2	>=18.5	Not pregnant	Started IPT, EMR alone	1
100	1	Q1-2016	0	Male	35+	On ART	Stage 1 or 2	<18.5		Started IPT, EMR alone	1
100	1	Q1-2017	0	Male	35+	On ART	Stage 1 or 2	<18.5		Started IPT, EMR alone	1
100	1	Q1-2018	0	Male	35+	On ART	Stage 1 or 2	<18.5		Started IPT, EMR alone	1
100	1	Q1-2019	0	Male	35+	On ART	Stage 1 or 2	<18.5		Started IPT, EMR alone	1
101	1	Q1-2016	0	Male	35+	On ART	Stage 1 or 2	>=18.5		Started IPT, EMR alone	1
101	1	Q1-2017	0	Male	35+	On ART	Stage 1 or 2	>=18.5		Started IPT, EMR alone	1
101	1	Q1-2018	0	Male	35+	On ART	Stage 1 or 2	>=18.5		Started IPT, EMR alone	1
101	1	Q1-2019	0	Male	35+	On ART	Stage 1 or 2	>=18.5		Started IPT, EMR alone	1
102	1	Q1-2016	0	Female	25_34	On ART	Stage 1 or 2	>=18.5	Not pregnant	Started IPT, EMR alone	1
102	1	Q1-2017	0	Female	25_34	On ART	Stage 1 or 2	>=18.5	Not pregnant	Started IPT, EMR alone	1
102	1	Q1-2018	0	Female	25_34	On ART	Stage 1 or 2	>=18.5	Not pregnant	Started IPT, EMR alone	1
102	1	Q1-2019	0	Female	35+	On ART	Stage 1 or 2	>=18.5	Not pregnant	Started IPT, EMR alone	1
103	1	Q1-2016	0	Female	35+	On ART	Stage 1 or 2	>=18.5	Not pregnant	Started IPT, EMR alone	1
103	1	Q1-2017	0	Female	35+	On ART	Stage 1 or 2	>=18.5	Not pregnant	Started IPT, EMR alone	1
103	1	Q2-2018	0	Female	35+	On ART	Stage 1 or 2	>=18.5	Not pregnant	Started IPT, EMR alone	1
103	1	Q1-2019	0	Female	35+	On ART	Stage 1 or 2	>=18.5	Not pregnant	Started IPT, EMR alone	1
104	1	Q1-2016	0	Female	25_34	On ART	Stage 1 or 2	>=18.5	Not pregnant	Started IPT, EMR alone	1
104	1	Q1-2017	0	Female	25_34	On ART	Stage 1 or 2	>=18.5	Not pregnant	Started IPT, EMR alone	1
104	1	Q1-2018	0	Female	25_34	On ART	Stage 1 or 2	>=18.5	Not pregnant	Started IPT, EMR alone	1
104	1	Q1-2019	0	Female	35+	On ART	Stage 1 or 2	>=18.5	Not pregnant	Started IPT, EMR alone	1
105	1	Q1-2016	0	Male	25_34	On ART	Stage 1 or 2	>=18.5		Started IPT, EMR alone	1
105	1	Q1-2017	0	Male	25_34	On ART	Stage 1 or 2	>=18.5		Started IPT, EMR alone	1
105	1	Q1-2018	0	Male	25_34	On ART	Stage 1 or 2	>=18.5		Started IPT, EMR alone	1
105	1	Q1-2019	0	Male	35+	On ART	Stage 1 or 2	>=18.5		Started IPT, EMR alone	1
106	1	Q1-2016	0	Female	35+	On ART	Stage 1 or 2	>=18.5	Not pregnant	Started IPT, EMR alone	1
106	1	Q1-2017	0	Female	35+	On ART	Stage 1 or 2	>=18.5	Not pregnant	Started IPT, EMR alone	1
107	1	Q1-2016	0	Female	25_34	On ART	Stage 1 or 2	>=18.5	Not pregnant	Started IPT, EMR alone	1
107	1	Q1-2017	0	Female	25_34	On ART	Stage 1 or 2	>=18.5	Not pregnant	Started IPT, EMR alone	1
107	1	Q1-2018	0	Female	25_34	On ART	Stage 1 or 2	>=18.5	Pregnant	Started IPT, EMR alone	1
107	1	Q1-2019	0	Female	35+	On ART	Stage 1 or 2	>=18.5	Not pregnant	Started IPT, EMR alone	1
108	1	Q1-2016	0	Male	35+	On ART	Stage 1 or 2	>=18.5		Started IPT, EMR alone	1
108	1	Q1-2017	0	Male	35+	On ART	Stage 1 or 2	>=18.5		Started IPT, EMR alone	1
108	1	Q1-2018	0	Male	35+	On ART	Stage 1 or 2	>=18.5		Started IPT, EMR alone	1
108	1	Q1-2019	0	Male	35+	On ART	Stage 1 or 2	>=18.5		Started IPT, EMR alone	1
109	1	Q1-2016	0	Female	35+	On ART	Stage 1 or 2	>=18.5	Not pregnant	Started IPT, EMR alone	1
109	1	Q1-2017	0	Female	35+	On ART	Stage 1 or 2	>=18.5	Not pregnant	Started IPT, EMR alone	1
109	1	Q1-2018	0	Female	35+	On ART	Stage 1 or 2	>=18.5	Not pregnant	Started IPT, EMR alone	1
109	1	Q1-2019	0	Female	35+	On ART	Stage 1 or 2	>=18.5	Not pregnant	Started IPT, EMR alone	1
110	1	Q1-2016	0	Female	35+	On ART	Stage 1 or 2	>=18.5	Not pregnant	Started IPT, EMR alone	1
110	1	Q1-2017	0	Female	35+	On ART	Stage 1 or 2	>=18.5	Not pregnant	Started IPT, EMR alone	1
110	1	Q2-2018	0	Female	35+	On ART	Stage 1 or 2	>=18.5	Not pregnant	Started IPT, EMR alone	1
110	1	Q2-2019	0	Female	35+	On ART	Stage 1 or 2	>=18.5	Not pregnant	Started IPT, EMR alone	1
111	1	Q1-2016	0	Female	25_34	On ART	Stage 1 or 2	>=18.5	Not pregnant	Started IPT, EMR alone	1
111	1	Q1-2017	0	Female	25_34	On ART	Stage 1 or 2	>=18.5	Not pregnant	Started IPT, EMR alone	1
111	1	Q1-2018	0	Female	25_34	On ART	Stage 1 or 2	>=18.5	Not pregnant	Started IPT, EMR alone	1
111	1	Q1-2019	0	Female	25_34	On ART	Stage 1 or 2	>=18.5	Not pregnant	Started IPT, EMR alone	1
112	1	Q1-2016	0	Male	35+	On ART	Stage 1 or 2	>=18.5		Started IPT, EMR alone	1
113	1	Q1-2016	0	Male	35+	On ART	Stage 1 or 2	>=18.5		Started IPT, EMR alone	1
113	1	Q3-2017	0	Male	35+	On ART	Stage 1 or 2			Started IPT, EMR alone	1
113	1	Q1-2019	0	Male	35+	On ART	Stage 1 or 2	>=18.5		Started IPT, EMR alone	1
114	1	Q1-2016	0	Female	25_34	On ART	Stage 1 or 2	>=18.5	Not pregnant	Started IPT, EMR alone	1
114	1	Q1-2017	0	Female	25_34	On ART	Stage 1 or 2	>=18.5	Not pregnant	Started IPT, EMR alone	1
115	1	Q1-2016	0	Female	35+	On ART	Stage 1 or 2	>=18.5	Not pregnant	Started IPT, EMR alone	1
115	1	Q1-2017	0	Female	35+	On ART	Stage 1 or 2	>=18.5	Not pregnant	Started IPT, EMR alone	1
115	1	Q1-2018	0	Female	35+	On ART	Stage 1 or 2	>=18.5	Not pregnant	Started IPT, EMR alone	1
115	1	Q2-2019	0	Female	35+	On ART	Stage 1 or 2	>=18.5	Not pregnant	Started IPT, EMR alone	1
116	1	Q1-2016	0	Female	35+	On ART	Stage 1 or 2	>=18.5	Not pregnant	Started IPT, register & EMR	1
116	1	Q1-2017	0	Female	35+	On ART	Stage 1 or 2	>=18.5	Not pregnant	Started IPT, register & EMR	1
116	1	Q1-2018	0	Female	35+	On ART	Stage 1 or 2	>=18.5	Not pregnant	Started IPT, register & EMR	1
116	1	Q1-2019	0	Female	35+	On ART	Stage 1 or 2	>=18.5	Pregnant	Started IPT, register & EMR	1
117	1	Q1-2016	0	Female	25_34	On ART	Stage 1 or 2	>=18.5	Not pregnant	Started IPT, EMR alone	1
117	1	Q1-2017	0	Female	35+	On ART	Stage 1 or 2	>=18.5	Not pregnant	Started IPT, EMR alone	1
117	1	Q1-2018	0	Female	35+	On ART	Stage 1 or 2	>=18.5	Pregnant	Started IPT, EMR alone	1
117	1	Q1-2019	0	Female	35+	On ART	Stage 1 or 2	>=18.5	Not pregnant	Started IPT, EMR alone	1
118	1	Q1-2016	0	Male	35+	On ART	Stage 1 or 2	>=18.5		Started IPT, EMR alone	1
118	1	Q1-2017	0	Male	35+	On ART	Stage 1 or 2	>=18.5		Started IPT, EMR alone	1
118	1	Q1-2018	0	Male	35+	On ART	Stage 1 or 2	>=18.5		Started IPT, EMR alone	1
118	1	Q1-2019	0	Male	35+	On ART	Stage 1 or 2	>=18.5		Started IPT, EMR alone	1
119	1	Q1-2016	0	Female	35+	On ART	Stage 1 or 2	>=18.5	Not pregnant	Started IPT, EMR alone	1
119	1	Q1-2017	0	Female	35+	On ART	Stage 1 or 2	>=18.5	Not pregnant	Started IPT, EMR alone	1
119	1	Q1-2018	0	Female	35+	On ART	Stage 1 or 2	>=18.5	Not pregnant	Started IPT, EMR alone	1
119	1	Q1-2019	0	Female	35+	On ART	Stage 1 or 2	>=18.5	Not pregnant	Started IPT, EMR alone	1
120	1	Q1-2016	0	Female	35+	On ART	Stage 1 or 2	>=18.5	Not pregnant	Started IPT, EMR alone	1
120	1	Q1-2017	0	Female	35+	On ART	Stage 1 or 2	>=18.5	Not pregnant	Started IPT, EMR alone	1
120	1	Q1-2018	0	Female	35+	On ART	Stage 1 or 2	>=18.5	Not pregnant	Started IPT, EMR alone	1
120	1	Q2-2019	0	Female	35+	On ART	Stage 1 or 2	<18.5	Not pregnant	Started IPT, EMR alone	1
121	1	Q1-2016	0	Female	25_34	On ART	Stage 1 or 2	>=18.5	Not pregnant	Started IPT, EMR alone	1
121	1	Q1-2017	0	Female	25_34	On ART	Stage 1 or 2	>=18.5	Not pregnant	Started IPT, EMR alone	1
121	1	Q1-2018	0	Female	25_34	On ART	Stage 1 or 2	>=18.5	Not pregnant	Started IPT, EMR alone	1
121	1	Q1-2019	0	Female	35+	On ART	Stage 1 or 2	>=18.5	Not pregnant	Started IPT, EMR alone	1
122	1	Q1-2016	0	Female	35+	On ART	Stage 1 or 2	>=18.5	Not pregnant	Started IPT, EMR alone	1
122	1	Q1-2017	0	Female	35+	On ART	Stage 1 or 2	>=18.5	Not pregnant	Started IPT, EMR alone	1
123	1	Q1-2016	0	Female	35+	On ART	Stage 1 or 2	>=18.5	Not pregnant	Started IPT, EMR alone	1
123	1	Q1-2017	0	Female	35+	On ART	Stage 1 or 2	>=18.5	Not pregnant	Started IPT, EMR alone	1
123	1	Q1-2018	0	Female	35+	On ART	Stage 1 or 2	>=18.5	Not pregnant	Started IPT, EMR alone	1
123	1	Q2-2019	0	Female	35+	On ART	Stage 1 or 2	>=18.5	Not pregnant	Started IPT, EMR alone	1
124	1	Q3-2018	0	Female	15_19	On ART	Stage 1 or 2	>=18.5	Not pregnant	Started IPT, EMR alone	1
125	1	Q1-2016	0	Female	35+	On ART	Stage 1 or 2	>=18.5	Not pregnant	Started IPT, EMR alone	1
125	1	Q1-2017	0	Female	35+	On ART	Stage 1 or 2	>=18.5	Not pregnant	Started IPT, EMR alone	1
125	1	Q1-2018	0	Female	35+	On ART	Stage 1 or 2	>=18.5	Not pregnant	Started IPT, EMR alone	1
126	1	Q4-2018	0	Male	15_19	On ART	Stage 1 or 2			Started IPT, EMR alone	1
126	1	Q1-2019	0	Male	15_19	On ART	Stage 1 or 2	<18.5		Started IPT, EMR alone	1
127	1	Q1-2016	0	Female	15_19	On ART	Stage 1 or 2	>=18.5	Not pregnant	Started IPT, EMR alone	1
127	1	Q1-2017	0	Female	15_19	On ART	Stage 1 or 2	>=18.5	Not pregnant	Started IPT, EMR alone	1
127	1	Q1-2018	0	Female	15_19	On ART	Stage 1 or 2	>=18.5	Not pregnant	Started IPT, EMR alone	1
127	1	Q1-2019	0	Female	20_24	On ART	Stage 1 or 2	>=18.5	Not pregnant	Started IPT, EMR alone	1
128	1	Q1-2016	0	Female	25_34	On ART	Stage 1 or 2	>=18.5	Not pregnant	Started IPT, EMR alone	1
128	1	Q1-2017	0	Female	25_34	On ART	Stage 1 or 2	>=18.5	Not pregnant	Started IPT, EMR alone	1
128	1	Q1-2018	0	Female	35+	On ART	Stage 1 or 2	>=18.5	Not pregnant	Started IPT, EMR alone	1
128	1	Q1-2019	0	Female	35+	On ART	Stage 1 or 2	>=18.5	Not pregnant	Started IPT, EMR alone	1
129	1	Q1-2016	0	Female	25_34	On ART	Stage 1 or 2	>=18.5	Not pregnant	Started IPT, register & EMR	1
129	1	Q1-2017	0	Female	25_34	On ART	Stage 1 or 2	>=18.5	Not pregnant	Started IPT, register & EMR	1
129	1	Q1-2018	0	Female	25_34	On ART	Stage 1 or 2	>=18.5	Not pregnant	Started IPT, register & EMR	1
129	1	Q2-2019	1	Female	25_34	On ART	Stage 1 or 2	>=18.5	Not pregnant	Started IPT, register & EMR	1
130	1	Q1-2016	0	Female	35+	On ART	Stage 1 or 2	>=18.5	Not pregnant	Started IPT, EMR alone	1
130	1	Q1-2017	0	Female	35+	On ART	Stage 1 or 2	>=18.5	Not pregnant	Started IPT, EMR alone	1
130	1	Q1-2018	0	Female	35+	On ART	Stage 1 or 2	>=18.5	Not pregnant	Started IPT, EMR alone	1
130	1	Q1-2019	0	Female	35+	On ART	Stage 1 or 2	>=18.5	Not pregnant	Started IPT, EMR alone	1
131	1	Q1-2016	0	Male	35+	On ART	Stage 1 or 2	>=18.5		Started IPT, EMR alone	1
131	1	Q1-2017	0	Male	35+	On ART	Stage 1 or 2	>=18.5		Started IPT, EMR alone	1
131	1	Q1-2018	0	Male	35+	On ART	Stage 1 or 2	>=18.5		Started IPT, EMR alone	1
131	1	Q1-2019	0	Male	35+	On ART	Stage 1 or 2	>=18.5		Started IPT, EMR alone	1
132	1	Q1-2016	0	Male	20_24	On ART	Stage 1 or 2	>=18.5		Started IPT, EMR alone	1
132	1	Q1-2017	0	Male	20_24	On ART	Stage 1 or 2	>=18.5		Started IPT, EMR alone	1
132	1	Q1-2018	0	Male	20_24	On ART	Stage 1 or 2	>=18.5		Started IPT, EMR alone	1
132	1	Q1-2019	0	Male	25_34	On ART	Stage 1 or 2	>=18.5		Started IPT, EMR alone	1
133	1	Q1-2016	0	Female	35+	On ART	Stage 1 or 2	>=18.5	Not pregnant	Started IPT, EMR alone	1
133	1	Q1-2017	0	Female	35+	On ART	Stage 1 or 2	>=18.5	Not pregnant	Started IPT, EMR alone	1
133	1	Q2-2018	0	Female	35+	On ART	Stage 1 or 2	>=18.5	Not pregnant	Started IPT, EMR alone	1
133	1	Q2-2019	0	Female	35+	On ART	Stage 1 or 2	>=18.5	Not pregnant	Started IPT, EMR alone	1
134	1	Q1-2016	0	Female	35+	On ART	Stage 1 or 2	>=18.5	Not pregnant	Started IPT, EMR alone	1
134	1	Q1-2017	0	Female	35+	On ART	Stage 1 or 2	>=18.5	Not pregnant	Started IPT, EMR alone	1
134	1	Q1-2018	0	Female	35+	On ART	Stage 1 or 2	<18.5	Not pregnant	Started IPT, EMR alone	1
134	1	Q1-2019	0	Female	35+	On ART	Stage 1 or 2	<18.5	Not pregnant	Started IPT, EMR alone	1
135	1	Q1-2016	0	Male	35+	On ART	Stage 1 or 2			Started IPT, EMR alone	1
136	1	Q1-2016	0	Female	25_34	On ART	Stage 1 or 2	>=18.5	Not pregnant	Started IPT, EMR alone	1
136	1	Q1-2017	0	Female	25_34	On ART	Stage 1 or 2	>=18.5	Not pregnant	Started IPT, EMR alone	1
136	1	Q1-2018	0	Female	25_34	On ART	Stage 1 or 2	>=18.5	Not pregnant	Started IPT, EMR alone	1
136	1	Q1-2019	0	Female	35+	On ART	Stage 1 or 2	>=18.5	Not pregnant	Started IPT, EMR alone	1
137	1	Q1-2016	0	Female	25_34	On ART	Stage 1 or 2	>=18.5	Not pregnant	Started IPT, register & EMR	1
137	1	Q1-2017	0	Female	25_34	On ART	Stage 1 or 2	>=18.5	Not pregnant	Started IPT, register & EMR	1
137	1	Q1-2018	0	Female	35+	On ART	Stage 1 or 2	>=18.5	Not pregnant	Started IPT, register & EMR	1
137	1	Q1-2019	0	Female	35+	On ART	Stage 1 or 2	>=18.5	Not pregnant	Started IPT, register & EMR	1
138	1	Q1-2016	0	Female	25_34	On ART	Stage 1 or 2	>=18.5	Pregnant	Started IPT, EMR alone	1
138	1	Q1-2017	0	Female	25_34	On ART	Stage 1 or 2	>=18.5	Not pregnant	Started IPT, EMR alone	1
138	1	Q2-2018	0	Female	35+	On ART	Stage 1 or 2	>=18.5	Not pregnant	Started IPT, EMR alone	1
138	1	Q2-2019	0	Female	35+	On ART	Stage 1 or 2	>=18.5	Not pregnant	Started IPT, EMR alone	1
139	1	Q1-2016	0	Female	25_34	On ART	Stage 1 or 2	>=18.5	Not pregnant	Started IPT, register & EMR	1
139	1	Q1-2017	0	Female	25_34	On ART	Stage 1 or 2	>=18.5	Not pregnant	Started IPT, register & EMR	1
139	1	Q2-2018	0	Female	25_34	On ART		>=18.5	Not pregnant	Started IPT, register & EMR	1
139	1	Q2-2019	1	Female	25_34	On ART	Stage 1 or 2	>=18.5	Not pregnant	Started IPT, register & EMR	1
140	1	Q1-2016	0	Female	35+	On ART	Stage 1 or 2	>=18.5	Not pregnant	Started IPT, EMR alone	1
141	1	Q1-2016	0	Female	35+	On ART	Stage 1 or 2	>=18.5	Not pregnant	Started IPT, EMR alone	1
141	1	Q1-2017	0	Female	35+	On ART	Stage 1 or 2	>=18.5	Not pregnant	Started IPT, EMR alone	1
141	1	Q1-2018	0	Female	35+	On ART	Stage 1 or 2	>=18.5	Not pregnant	Started IPT, EMR alone	1
141	1	Q1-2019	0	Female	35+	On ART	Stage 1 or 2	>=18.5	Not pregnant	Started IPT, EMR alone	1
142	1	Q1-2016	0	Male	35+	On ART	Stage 1 or 2	>=18.5		Started IPT, EMR alone	1
142	1	Q1-2017	0	Male	35+	On ART	Stage 1 or 2	>=18.5		Started IPT, EMR alone	1
142	1	Q1-2018	0	Male	35+	On ART	Stage 1 or 2	>=18.5		Started IPT, EMR alone	1
142	1	Q1-2019	0	Male	35+	On ART	Stage 1 or 2	<18.5		Started IPT, EMR alone	1
143	1	Q1-2016	0	Female	35+	On ART	Stage 1 or 2	>=18.5	Not pregnant	Started IPT, EMR alone	1
143	1	Q1-2017	0	Female	35+	On ART	Stage 1 or 2	>=18.5	Not pregnant	Started IPT, EMR alone	1
143	1	Q2-2018	0	Female	35+	On ART	Stage 1 or 2	>=18.5	Not pregnant	Started IPT, EMR alone	1
143	1	Q1-2019	0	Female	35+	On ART	Stage 1 or 2	>=18.5	Not pregnant	Started IPT, EMR alone	1
144	1	Q3-2016	0	Male	35+	On ART	3 or 4			Started IPT, EMR alone	1
145	1	Q1-2016	0	Female	35+	On ART	Stage 1 or 2	>=18.5	Not pregnant	Started IPT, EMR alone	1
145	1	Q1-2017	0	Female	35+	On ART	Stage 1 or 2	>=18.5	Not pregnant	Started IPT, EMR alone	1
145	1	Q1-2018	0	Female	35+	On ART	Stage 1 or 2	>=18.5	Not pregnant	Started IPT, EMR alone	1
145	1	Q1-2019	0	Female	35+	On ART	Stage 1 or 2	>=18.5	Not pregnant	Started IPT, EMR alone	1
146	1	Q1-2016	0	Male	35+	On ART	Stage 1 or 2	>=18.5		Started IPT, register & EMR	1
146	1	Q1-2017	0	Male	35+	On ART	Stage 1 or 2	>=18.5		Started IPT, register & EMR	1
146	1	Q1-2018	0	Male	35+	On ART	Stage 1 or 2	>=18.5		Started IPT, register & EMR	1
146	1	Q1-2019	0	Male	35+	On ART	Stage 1 or 2	>=18.5		Started IPT, register & EMR	1
147	1	Q1-2016	0	Female	25_34	On ART	Stage 1 or 2	>=18.5	Not pregnant	Started IPT, register & EMR	1
147	1	Q1-2017	0	Female	25_34	On ART	Stage 1 or 2	>=18.5	Not pregnant	Started IPT, register & EMR	1
147	1	Q1-2018	0	Female	25_34	On ART	Stage 1 or 2	>=18.5	Not pregnant	Started IPT, register & EMR	1
147	1	Q2-2019	1	Female	25_34	On ART	Stage 1 or 2	>=18.5	Not pregnant	Started IPT, register & EMR	1
148	1	Q1-2016	0	Female	35+	On ART	Stage 1 or 2	>=18.5	Not pregnant	Started IPT, EMR alone	1
148	1	Q1-2017	0	Female	35+	On ART	Stage 1 or 2	>=18.5	Not pregnant	Started IPT, EMR alone	1
148	1	Q1-2018	0	Female	35+	On ART	Stage 1 or 2	>=18.5	Not pregnant	Started IPT, EMR alone	1
148	1	Q1-2019	0	Female	35+	On ART	Stage 1 or 2	>=18.5	Not pregnant	Started IPT, EMR alone	1
149	1	Q1-2018	0	Male	15_19	On ART	Stage 1 or 2	<18.5		Started IPT, EMR alone	1
150	1	Q1-2017	0	Female	15_19	On ART	Stage 1 or 2	<18.5	Not pregnant	Started IPT, EMR alone	1
150	1	Q1-2018	0	Female	15_19	On ART	Stage 1 or 2	<18.5	Not pregnant	Started IPT, EMR alone	1
150	1	Q1-2019	0	Female	15_19	On ART	Stage 1 or 2	<18.5	Not pregnant	Started IPT, EMR alone	1
151	1	Q1-2016	0	Male	35+	On ART	Stage 1 or 2	>=18.5		Started IPT, EMR alone	1
151	1	Q1-2017	0	Male	35+	On ART	Stage 1 or 2	>=18.5		Started IPT, EMR alone	1
151	1	Q1-2018	0	Male	35+	On ART	Stage 1 or 2	>=18.5		Started IPT, EMR alone	1
151	1	Q1-2019	0	Male	35+	On ART	Stage 1 or 2	>=18.5		Started IPT, EMR alone	1
152	1	Q1-2016	0	Female	25_34	On ART	Stage 1 or 2	>=18.5	Not pregnant	Started IPT, EMR alone	1
152	1	Q1-2017	0	Female	25_34	On ART	Stage 1 or 2	>=18.5	Not pregnant	Started IPT, EMR alone	1
152	1	Q1-2018	0	Female	25_34	On ART	Stage 1 or 2	>=18.5	Not pregnant	Started IPT, EMR alone	1
152	1	Q2-2019	0	Female	25_34	On ART	Stage 1 or 2	>=18.5	Not pregnant	Started IPT, EMR alone	1
153	1	Q1-2016	0	Female	25_34	On ART	Stage 1 or 2	>=18.5	Not pregnant	Started IPT, EMR alone	1
153	1	Q1-2017	0	Female	25_34	On ART	Stage 1 or 2	>=18.5	Pregnant	Started IPT, EMR alone	1
153	1	Q1-2018	0	Female	25_34	On ART	Stage 1 or 2	>=18.5	Not pregnant	Started IPT, EMR alone	1
153	1	Q1-2019	0	Female	25_34	On ART	Stage 1 or 2	>=18.5	Not pregnant	Started IPT, EMR alone	1
154	1	Q1-2016	0	Male	25_34	On ART	Stage 1 or 2	<18.5		Started IPT, EMR alone	1
154	1	Q1-2017	0	Male	25_34	On ART	Stage 1 or 2	<18.5		Started IPT, EMR alone	1
155	1	Q1-2016	0	Male	25_34	On ART	Stage 1 or 2	>=18.5		Started IPT, EMR alone	1
155	1	Q1-2017	0	Male	25_34	On ART	Stage 1 or 2	>=18.5		Started IPT, EMR alone	1
155	1	Q1-2018	0	Male	25_34	On ART	Stage 1 or 2	>=18.5		Started IPT, EMR alone	1
155	1	Q2-2019	0	Male	35+	On ART	Stage 1 or 2	>=18.5		Started IPT, EMR alone	1
156	1	Q1-2016	0	Male	25_34	On ART	Stage 1 or 2	>=18.5		Started IPT, EMR alone	1
157	1	Q1-2016	0	Male	35+	On ART	Stage 1 or 2	>=18.5		Started IPT, EMR alone	1
157	1	Q1-2017	0	Male	35+	On ART	Stage 1 or 2	>=18.5		Started IPT, EMR alone	1
157	1	Q1-2018	0	Male	35+	On ART	Stage 1 or 2	>=18.5		Started IPT, EMR alone	1
157	1	Q1-2019	0	Male	35+	On ART	Stage 1 or 2	>=18.5		Started IPT, EMR alone	1
158	1	Q1-2016	0	Male	25_34	On ART	Stage 1 or 2	>=18.5		Started IPT, EMR alone	1
158	1	Q1-2017	0	Male	25_34	On ART	Stage 1 or 2	>=18.5		Started IPT, EMR alone	1
158	1	Q1-2018	0	Male	25_34	On ART	Stage 1 or 2	>=18.5		Started IPT, EMR alone	1
158	1	Q2-2019	0	Male	35+	On ART	Stage 1 or 2	>=18.5		Started IPT, EMR alone	1
159	1	Q1-2016	0	Female	25_34	On ART	Stage 1 or 2	<18.5	Not pregnant	Started IPT, EMR alone	1
159	1	Q1-2017	0	Female	25_34	On ART	Stage 1 or 2	>=18.5	Not pregnant	Started IPT, EMR alone	1
159	1	Q1-2018	0	Female	25_34	On ART	Stage 1 or 2	>=18.5	Not pregnant	Started IPT, EMR alone	1
159	1	Q1-2019	0	Female	25_34	On ART	Stage 1 or 2	>=18.5	Not pregnant	Started IPT, EMR alone	1
160	1	Q3-2017	0	Male	15_19	On ART	Stage 1 or 2			Started IPT, EMR alone	1
160	1	Q1-2018	0	Male	15_19	On ART	Stage 1 or 2	<18.5		Started IPT, EMR alone	1
161	1	Q1-2016	0	Male	35+	On ART	Stage 1 or 2	>=18.5		Started IPT, EMR alone	1
161	1	Q1-2017	0	Male	35+	On ART	Stage 1 or 2	<18.5		Started IPT, EMR alone	1
161	1	Q1-2019	0	Male	35+	On ART	Stage 1 or 2	>=18.5		Started IPT, EMR alone	1
162	1	Q2-2016	0	Female	35+	On ART	Stage 1 or 2	>=18.5	Not pregnant	Started IPT, EMR alone	1
162	1	Q1-2017	0	Female	35+	On ART	Stage 1 or 2	>=18.5	Not pregnant	Started IPT, EMR alone	1
162	1	Q1-2018	0	Female	35+	On ART	Stage 1 or 2	>=18.5	Not pregnant	Started IPT, EMR alone	1
162	1	Q2-2019	0	Female	35+	On ART	Stage 1 or 2	>=18.5	Pregnant	Started IPT, EMR alone	1
163	1	Q1-2016	0	Female	35+	On ART	Stage 1 or 2	>=18.5	Not pregnant	Started IPT, EMR alone	1
163	1	Q1-2017	0	Female	35+	On ART	Stage 1 or 2	>=18.5	Not pregnant	Started IPT, EMR alone	1
163	1	Q1-2018	0	Female	35+	On ART	Stage 1 or 2	>=18.5	Not pregnant	Started IPT, EMR alone	1
163	1	Q1-2019	0	Female	35+	On ART	Stage 1 or 2	>=18.5	Not pregnant	Started IPT, EMR alone	1
164	1	Q1-2016	0	Female	35+	On ART	Stage 1 or 2	>=18.5	Not pregnant	Started IPT, EMR alone	1
164	1	Q1-2017	0	Female	35+	On ART	Stage 1 or 2	>=18.5	Not pregnant	Started IPT, EMR alone	1
164	1	Q1-2018	0	Female	35+	On ART	Stage 1 or 2	>=18.5	Pregnant	Started IPT, EMR alone	1
164	1	Q1-2019	0	Female	35+	On ART	Stage 1 or 2	>=18.5	Not pregnant	Started IPT, EMR alone	1
165	1	Q1-2016	0	Male	35+	On ART	Stage 1 or 2	>=18.5		Started IPT, EMR alone	1
165	1	Q1-2017	0	Male	35+	On ART	Stage 1 or 2	>=18.5		Started IPT, EMR alone	1
165	1	Q1-2018	0	Male	35+	On ART	Stage 1 or 2	>=18.5		Started IPT, EMR alone	1
165	1	Q1-2019	0	Male	35+	On ART	Stage 1 or 2	>=18.5		Started IPT, EMR alone	1
166	1	Q1-2016	0	Male	35+	On ART	Stage 1 or 2	>=18.5		Started IPT, EMR alone	1
166	1	Q1-2017	0	Male	35+	On ART	Stage 1 or 2	>=18.5		Started IPT, EMR alone	1
166	1	Q1-2018	0	Male	35+	On ART	Stage 1 or 2	>=18.5		Started IPT, EMR alone	1
166	1	Q1-2019	0	Male	35+	On ART	Stage 1 or 2	>=18.5		Started IPT, EMR alone	1
167	1	Q1-2018	0	Male	15_19	On ART	Stage 1 or 2	>=18.5		Started IPT, EMR alone	1
168	1	Q1-2016	0	Female	25_34	On ART	Stage 1 or 2	>=18.5	Not pregnant	Started IPT, EMR alone	1
169	1	Q1-2016	0	Female	25_34	On ART	Stage 1 or 2	>=18.5	Pregnant	Started IPT, register & EMR	1
169	1	Q1-2017	0	Female	35+	On ART	Stage 1 or 2	>=18.5	Not pregnant	Started IPT, register & EMR	1
169	1	Q1-2018	0	Female	35+	On ART	Stage 1 or 2	>=18.5	Not pregnant	Started IPT, register & EMR	1
169	1	Q1-2019	0	Female	35+	On ART	Stage 1 or 2	>=18.5	Not pregnant	Started IPT, register & EMR	1
170	1	Q1-2016	0	Female	35+	On ART	Stage 1 or 2	>=18.5	Not pregnant	Started IPT, EMR alone	1
170	1	Q1-2017	0	Female	35+	On ART	Stage 1 or 2	>=18.5	Not pregnant	Started IPT, EMR alone	1
170	1	Q1-2018	0	Female	35+	On ART	Stage 1 or 2	>=18.5	Not pregnant	Started IPT, EMR alone	1
170	1	Q1-2019	0	Female	35+	On ART	Stage 1 or 2	>=18.5	Not pregnant	Started IPT, EMR alone	1
171	1	Q1-2016	0	Female	25_34	On ART	Stage 1 or 2	>=18.5	Not pregnant	Started IPT, EMR alone	1
171	1	Q1-2017	0	Female	25_34	On ART	Stage 1 or 2	>=18.5	Not pregnant	Started IPT, EMR alone	1
171	1	Q1-2018	0	Female	25_34	On ART	Stage 1 or 2	>=18.5	Not pregnant	Started IPT, EMR alone	1
171	1	Q1-2019	0	Female	25_34	On ART	Stage 1 or 2	>=18.5	Not pregnant	Started IPT, EMR alone	1
172	1	Q1-2016	0	Female	35+	On ART	Stage 1 or 2	>=18.5	Not pregnant	Started IPT, EMR alone	1
172	1	Q1-2017	0	Female	35+	On ART	Stage 1 or 2	>=18.5	Not pregnant	Started IPT, EMR alone	1
172	1	Q1-2018	0	Female	35+	On ART	Stage 1 or 2	>=18.5	Not pregnant	Started IPT, EMR alone	1
172	1	Q1-2019	0	Female	35+	On ART	Stage 1 or 2	>=18.5	Not pregnant	Started IPT, EMR alone	1
173	1	Q1-2016	0	Male	35+	On ART	Stage 1 or 2	<18.5		Started IPT, EMR alone	1
173	1	Q1-2019	0	Male	35+	On ART	Stage 1 or 2	<18.5		Started IPT, EMR alone	1
174	1	Q1-2016	0	Female	25_34	On ART	Stage 1 or 2	>=18.5	Not pregnant	Started IPT, EMR alone	1
174	1	Q1-2017	0	Female	25_34	On ART	Stage 1 or 2	>=18.5	Not pregnant	Started IPT, EMR alone	1
174	1	Q1-2018	0	Female	25_34	On ART	Stage 1 or 2	>=18.5	Not pregnant	Started IPT, EMR alone	1
174	1	Q2-2019	0	Female	25_34	On ART	Stage 1 or 2	>=18.5	Not pregnant	Started IPT, EMR alone	1
175	1	Q1-2016	0	Female	25_34	On ART	Stage 1 or 2	>=18.5	Not pregnant	Started IPT, EMR alone	1
175	1	Q1-2017	0	Female	25_34	On ART	Stage 1 or 2	>=18.5	Not pregnant	Started IPT, EMR alone	1
176	1	Q1-2016	0	Female	35+	On ART	Stage 1 or 2	>=18.5	Not pregnant	Started IPT, EMR alone	1
176	1	Q1-2017	0	Female	35+	On ART	Stage 1 or 2	>=18.5	Not pregnant	Started IPT, EMR alone	1
176	1	Q1-2018	0	Female	35+	On ART	Stage 1 or 2	>=18.5	Not pregnant	Started IPT, EMR alone	1
176	1	Q2-2019	0	Female	35+	On ART	Stage 1 or 2	>=18.5	Not pregnant	Started IPT, EMR alone	1
177	1	Q1-2016	0	Female	35+	On ART	Stage 1 or 2	>=18.5	Not pregnant	Started IPT, EMR alone	1
177	1	Q1-2017	0	Female	35+	On ART	Stage 1 or 2	>=18.5	Not pregnant	Started IPT, EMR alone	1
177	1	Q1-2018	0	Female	35+	On ART	Stage 1 or 2	>=18.5	Not pregnant	Started IPT, EMR alone	1
177	1	Q2-2019	0	Female	35+	On ART	Stage 1 or 2	>=18.5	Not pregnant	Started IPT, EMR alone	1
178	1	Q3-2017	0	Female	15_19	On ART	Stage 1 or 2		Not pregnant	Started IPT, EMR alone	1
178	1	Q1-2018	0	Female	15_19	On ART	Stage 1 or 2	>=18.5	Not pregnant	Started IPT, EMR alone	1
179	1	Q1-2016	0	Male	20_24	On ART	Stage 1 or 2	>=18.5		Started IPT, register & EMR	1
179	1	Q1-2017	0	Male	20_24	On ART	Stage 1 or 2	>=18.5		Started IPT, register & EMR	1
179	1	Q2-2018	0	Male	20_24	On ART	Stage 1 or 2	>=18.5		Started IPT, register & EMR	1
179	1	Q1-2019	0	Male	20_24	On ART	Stage 1 or 2	>=18.5		Started IPT, register & EMR	1
180	1	Q1-2016	0	Female	15_19	On ART	Stage 1 or 2	>=18.5	Not pregnant	Started IPT, EMR alone	1
181	1	Q3-2019	0	Male	15_19	On ART	Stage 1 or 2	>=18.5		Started IPT, EMR alone	1
182	1	Q1-2016	0	Male	35+	On ART	Stage 1 or 2	>=18.5		Started IPT, EMR alone	1
182	1	Q1-2017	0	Male	35+	On ART	Stage 1 or 2	>=18.5		Started IPT, EMR alone	1
182	1	Q1-2018	0	Male	35+	On ART	Stage 1 or 2	<18.5		Started IPT, EMR alone	1
182	1	Q1-2019	0	Male	35+	On ART	Stage 1 or 2	>=18.5		Started IPT, EMR alone	1
183	1	Q1-2016	0	Male	35+	On ART	Stage 1 or 2	<18.5		Started IPT, register & EMR	1
183	1	Q1-2017	0	Male	35+	On ART	Stage 1 or 2	<18.5		Started IPT, register & EMR	1
183	1	Q1-2018	0	Male	35+	On ART	Stage 1 or 2	<18.5		Started IPT, register & EMR	1
183	1	Q2-2019	1	Male	35+	On ART	Stage 1 or 2	<18.5		Started IPT, register & EMR	1
184	1	Q1-2016	0	Male	35+	On ART	Stage 1 or 2	>=18.5		Started IPT, EMR alone	1
184	1	Q1-2017	0	Male	35+	On ART	Stage 1 or 2	>=18.5		Started IPT, EMR alone	1
184	1	Q1-2018	0	Male	35+	On ART	Stage 1 or 2	>=18.5		Started IPT, EMR alone	1
184	1	Q1-2019	0	Male	35+	On ART	Stage 1 or 2	>=18.5		Started IPT, EMR alone	1
185	1	Q1-2016	0	Female	35+	On ART	Stage 1 or 2	>=18.5	Not pregnant	Started IPT, EMR alone	1
185	1	Q1-2017	0	Female	35+	On ART	Stage 1 or 2	>=18.5	Not pregnant	Started IPT, EMR alone	1
185	1	Q1-2018	0	Female	35+	On ART	Stage 1 or 2	>=18.5	Not pregnant	Started IPT, EMR alone	1
185	1	Q1-2019	0	Female	35+	On ART	Stage 1 or 2	>=18.5	Not pregnant	Started IPT, EMR alone	1
186	1	Q1-2016	0	Female	35+	On ART	Stage 1 or 2	>=18.5	Not pregnant	Started IPT, register & EMR	1
186	1	Q1-2017	0	Female	35+	On ART	Stage 1 or 2	>=18.5	Not pregnant	Started IPT, register & EMR	1
186	1	Q1-2018	0	Female	35+	On ART	Stage 1 or 2	>=18.5	Not pregnant	Started IPT, register & EMR	1
186	1	Q1-2019	0	Female	35+	On ART	Stage 1 or 2	>=18.5	Not pregnant	Started IPT, register & EMR	1
187	1	Q1-2016	0	Female	25_34	On ART	Stage 1 or 2	>=18.5	Not pregnant	Started IPT, EMR alone	1
187	1	Q1-2017	0	Female	25_34	On ART	Stage 1 or 2	>=18.5	Not pregnant	Started IPT, EMR alone	1
187	1	Q1-2018	0	Female	25_34	On ART	Stage 1 or 2	>=18.5	Not pregnant	Started IPT, EMR alone	1
187	1	Q1-2019	0	Female	25_34	On ART	Stage 1 or 2	>=18.5	Pregnant	Started IPT, EMR alone	1
188	1	Q1-2016	0	Female	25_34	On ART	Stage 1 or 2	>=18.5	Not pregnant	Started IPT, EMR alone	1
188	1	Q1-2017	0	Female	25_34	On ART	Stage 1 or 2	>=18.5	Not pregnant	Started IPT, EMR alone	1
188	1	Q1-2018	0	Female	25_34	On ART	Stage 1 or 2	>=18.5	Not pregnant	Started IPT, EMR alone	1
188	1	Q1-2019	0	Female	35+	On ART	Stage 1 or 2	>=18.5	Not pregnant	Started IPT, EMR alone	1
189	1	Q1-2016	0	Male	35+	On ART	Stage 1 or 2	>=18.5		Started IPT, register & EMR	1
189	1	Q1-2017	0	Male	35+	On ART	Stage 1 or 2	>=18.5		Started IPT, register & EMR	1
189	1	Q2-2018	0	Male	35+	On ART	Stage 1 or 2	>=18.5		Started IPT, register & EMR	1
189	1	Q2-2019	1	Male	35+	On ART	Stage 1 or 2	>=18.5		Started IPT, register & EMR	1
190	1	Q1-2016	0	Male	25_34	On ART	Stage 1 or 2	>=18.5		Started IPT, EMR alone	1
190	1	Q1-2017	0	Male	25_34	On ART	Stage 1 or 2	>=18.5		Started IPT, EMR alone	1
190	1	Q1-2018	0	Male	25_34	On ART	Stage 1 or 2	>=18.5		Started IPT, EMR alone	1
190	1	Q1-2019	0	Male	35+	On ART	Stage 1 or 2	>=18.5		Started IPT, EMR alone	1
191	1	Q1-2019	1	Male	15_19	On ART	Stage 1 or 2			Started IPT, EMR alone	1
192	1	Q2-2016	0	Female	25_34	On ART	Stage 1 or 2	>=18.5	Not pregnant	Started IPT, EMR alone	1
192	1	Q1-2017	0	Female	25_34	On ART	Stage 1 or 2	>=18.5	Not pregnant	Started IPT, EMR alone	1
192	1	Q1-2018	0	Female	25_34	On ART	Stage 1 or 2	>=18.5	Not pregnant	Started IPT, EMR alone	1
192	1	Q1-2019	0	Female	35+	On ART	Stage 1 or 2	>=18.5	Pregnant	Started IPT, EMR alone	1
193	1	Q1-2016	0	Female	35+	On ART	Stage 1 or 2	>=18.5	Not pregnant	Started IPT, EMR alone	1
193	1	Q1-2017	0	Female	35+	On ART	Stage 1 or 2	>=18.5	Not pregnant	Started IPT, EMR alone	1
193	1	Q1-2018	0	Female	35+	On ART	Stage 1 or 2	>=18.5	Not pregnant	Started IPT, EMR alone	1
193	1	Q2-2019	0	Female	35+	On ART	Stage 1 or 2	>=18.5	Not pregnant	Started IPT, EMR alone	1
194	1	Q1-2016	0	Female	35+	On ART	Stage 1 or 2	>=18.5	Not pregnant	Started IPT, EMR alone	1
194	1	Q1-2017	0	Female	35+	On ART	Stage 1 or 2	>=18.5	Not pregnant	Started IPT, EMR alone	1
194	1	Q1-2018	0	Female	35+	On ART	Stage 1 or 2	>=18.5	Not pregnant	Started IPT, EMR alone	1
194	1	Q1-2019	0	Female	35+	On ART	Stage 1 or 2	>=18.5	Not pregnant	Started IPT, EMR alone	1
195	1	Q1-2016	0	Female	25_34	On ART	Stage 1 or 2	>=18.5	Not pregnant	Started IPT, EMR alone	1
196	1	Q1-2016	0	Male	35+	On ART	Stage 1 or 2	>=18.5		Started IPT, EMR alone	1
196	1	Q1-2017	0	Male	35+	On ART	Stage 1 or 2	>=18.5		Started IPT, EMR alone	1
196	1	Q2-2018	0	Male	35+	On ART	Stage 1 or 2	>=18.5		Started IPT, EMR alone	1
196	1	Q2-2019	0	Male	35+	On ART	Stage 1 or 2	<18.5		Started IPT, EMR alone	1
197	1	Q2-2019	0	Female	15_19	On ART	Stage 1 or 2	<18.5	Not pregnant	Started IPT, EMR alone	1
198	1	Q1-2016	0	Male	20_24	On ART	Stage 1 or 2	<18.5		Started IPT, EMR alone	1
198	1	Q1-2017	0	Male	20_24	On ART	Stage 1 or 2	<18.5		Started IPT, EMR alone	1
198	1	Q1-2018	0	Male	25_34	On ART	Stage 1 or 2	<18.5		Started IPT, EMR alone	1
198	1	Q2-2019	0	Male	25_34	On ART	Stage 1 or 2	<18.5		Started IPT, EMR alone	1
199	1	Q1-2016	0	Male	35+	On ART	Stage 1 or 2	>=18.5		Started IPT, EMR alone	1
199	1	Q1-2017	0	Male	35+	On ART	Stage 1 or 2	>=18.5		Started IPT, EMR alone	1
199	1	Q1-2018	0	Male	35+	On ART	Stage 1 or 2	>=18.5		Started IPT, EMR alone	1
199	1	Q1-2019	0	Male	35+	On ART	Stage 1 or 2	>=18.5		Started IPT, EMR alone	1
200	1	Q1-2016	0	Female	35+	On ART	Stage 1 or 2	>=18.5	Not pregnant	Started IPT, EMR alone	1
200	1	Q1-2017	0	Female	35+	On ART	Stage 1 or 2	<18.5	Not pregnant	Started IPT, EMR alone	1
200	1	Q1-2018	0	Female	35+	On ART	Stage 1 or 2	<18.5	Not pregnant	Started IPT, EMR alone	1
200	1	Q2-2019	0	Female	35+	On ART	Stage 1 or 2	>=18.5	Not pregnant	Started IPT, EMR alone	1
201	1	Q3-2017	0	Female	35+	Not on ART	Stage 1 or 2		Not pregnant	Started IPT, EMR alone	1
202	1	Q1-2016	0	Female	35+	On ART	Stage 1 or 2	>=18.5	Not pregnant	Started IPT, EMR alone	1
202	1	Q1-2017	0	Female	35+	On ART	Stage 1 or 2	>=18.5	Not pregnant	Started IPT, EMR alone	1
202	1	Q1-2018	0	Female	35+	On ART	Stage 1 or 2	>=18.5	Not pregnant	Started IPT, EMR alone	1
202	1	Q2-2019	0	Female	35+	On ART	Stage 1 or 2	>=18.5	Not pregnant	Started IPT, EMR alone	1
203	1	Q1-2016	0	Female	35+	On ART	Stage 1 or 2	>=18.5	Not pregnant	Started IPT, EMR alone	1
203	1	Q1-2017	0	Female	35+	On ART	Stage 1 or 2	>=18.5	Not pregnant	Started IPT, EMR alone	1
203	1	Q1-2018	0	Female	35+	On ART	Stage 1 or 2	>=18.5	Not pregnant	Started IPT, EMR alone	1
203	1	Q1-2019	0	Female	35+	On ART	Stage 1 or 2		Not pregnant	Started IPT, EMR alone	1
204	1	Q1-2016	0	Female	35+	On ART	Stage 1 or 2	>=18.5	Not pregnant	Started IPT, register & EMR	1
204	1	Q1-2017	0	Female	35+	On ART	Stage 1 or 2	>=18.5	Not pregnant	Started IPT, register & EMR	1
204	1	Q2-2018	0	Female	35+	On ART	Stage 1 or 2	>=18.5	Not pregnant	Started IPT, register & EMR	1
204	1	Q2-2019	1	Female	35+	On ART	Stage 1 or 2	>=18.5	Not pregnant	Started IPT, register & EMR	1
205	1	Q1-2016	0	Female	35+	On ART	Stage 1 or 2	>=18.5	Not pregnant	Started IPT, register & EMR	1
205	1	Q1-2017	0	Female	35+	On ART	Stage 1 or 2	>=18.5	Not pregnant	Started IPT, register & EMR	1
205	1	Q1-2018	0	Female	35+	On ART	Stage 1 or 2	>=18.5	Not pregnant	Started IPT, register & EMR	1
205	1	Q1-2019	1	Female	35+	On ART	Stage 1 or 2	>=18.5	Not pregnant	Started IPT, register & EMR	1
206	1	Q1-2016	0	Female	35+	On ART	Stage 1 or 2	>=18.5	Not pregnant	Started IPT, register & EMR	1
206	1	Q1-2017	0	Female	35+	On ART	Stage 1 or 2	>=18.5	Not pregnant	Started IPT, register & EMR	1
206	1	Q1-2018	0	Female	35+	On ART	Stage 1 or 2	>=18.5	Not pregnant	Started IPT, register & EMR	1
206	1	Q1-2019	0	Female	35+	On ART	Stage 1 or 2	>=18.5	Not pregnant	Started IPT, register & EMR	1
207	1	Q1-2016	0	Female	35+	On ART	Stage 1 or 2	>=18.5	Not pregnant	Started IPT, EMR alone	1
207	1	Q1-2017	0	Female	35+	On ART	Stage 1 or 2	>=18.5	Not pregnant	Started IPT, EMR alone	1
207	1	Q1-2018	0	Female	35+	On ART	Stage 1 or 2	>=18.5	Not pregnant	Started IPT, EMR alone	1
208	1	Q1-2016	0	Female	25_34	On ART	Stage 1 or 2	>=18.5	Not pregnant	Started IPT, EMR alone	1
208	1	Q1-2017	0	Female	25_34	On ART	Stage 1 or 2	>=18.5	Not pregnant	Started IPT, EMR alone	1
208	1	Q2-2018	0	Female	25_34	On ART	Stage 1 or 2	>=18.5	Pregnant	Started IPT, EMR alone	1
208	1	Q1-2019	0	Female	25_34	On ART	Stage 1 or 2	>=18.5	Not pregnant	Started IPT, EMR alone	1
209	1	Q1-2016	0	Female	25_34	On ART	Stage 1 or 2	>=18.5	Not pregnant	Started IPT, EMR alone	1
209	1	Q1-2017	0	Female	25_34	On ART	Stage 1 or 2	>=18.5	Not pregnant	Started IPT, EMR alone	1
209	1	Q1-2018	0	Female	25_34	On ART	Stage 1 or 2	>=18.5	Not pregnant	Started IPT, EMR alone	1
210	1	Q1-2016	0	Female	35+	On ART	Stage 1 or 2	>=18.5	Not pregnant	Started IPT, EMR alone	1
210	1	Q1-2017	0	Female	35+	On ART	Stage 1 or 2	>=18.5	Not pregnant	Started IPT, EMR alone	1
210	1	Q1-2018	0	Female	35+	On ART	Stage 1 or 2	>=18.5	Not pregnant	Started IPT, EMR alone	1
210	1	Q1-2019	0	Female	35+	On ART	Stage 1 or 2	>=18.5	Not pregnant	Started IPT, EMR alone	1
211	1	Q1-2016	0	Female	25_34	On ART	Stage 1 or 2		Not pregnant	Started IPT, EMR alone	1
212	1	Q1-2016	0	Female	35+	On ART	Stage 1 or 2	>=18.5	Not pregnant	Started IPT, EMR alone	1
212	1	Q1-2017	0	Female	35+	On ART	Stage 1 or 2	>=18.5	Not pregnant	Started IPT, EMR alone	1
212	1	Q1-2018	0	Female	35+	On ART	Stage 1 or 2	>=18.5	Not pregnant	Started IPT, EMR alone	1
212	1	Q1-2019	0	Female	35+	On ART	Stage 1 or 2	>=18.5	Not pregnant	Started IPT, EMR alone	1
213	1	Q1-2016	0	Female	25_34	On ART	Stage 1 or 2	>=18.5	Not pregnant	Started IPT, EMR alone	1
213	1	Q1-2017	0	Female	25_34	On ART	Stage 1 or 2	>=18.5	Not pregnant	Started IPT, EMR alone	1
213	1	Q1-2018	0	Female	35+	On ART	Stage 1 or 2	>=18.5	Not pregnant	Started IPT, EMR alone	1
213	1	Q1-2019	0	Female	35+	On ART	Stage 1 or 2	>=18.5	Not pregnant	Started IPT, EMR alone	1
214	1	Q1-2016	0	Female	25_34	On ART	Stage 1 or 2	>=18.5	Not pregnant	Started IPT, EMR alone	1
214	1	Q1-2017	0	Female	25_34	On ART	Stage 1 or 2	>=18.5	Pregnant	Started IPT, EMR alone	1
214	1	Q1-2018	0	Female	25_34	On ART	Stage 1 or 2	>=18.5	Not pregnant	Started IPT, EMR alone	1
214	1	Q1-2019	0	Female	25_34	On ART	Stage 1 or 2	>=18.5	Not pregnant	Started IPT, EMR alone	1
215	1	Q1-2016	0	Female	25_34	On ART	Stage 1 or 2	>=18.5	Not pregnant	Started IPT, EMR alone	1
215	1	Q1-2017	0	Female	25_34	On ART	Stage 1 or 2	>=18.5	Not pregnant	Started IPT, EMR alone	1
215	1	Q1-2018	0	Female	25_34	On ART	Stage 1 or 2	>=18.5	Not pregnant	Started IPT, EMR alone	1
215	1	Q1-2019	0	Female	25_34	On ART	Stage 1 or 2	>=18.5	Not pregnant	Started IPT, EMR alone	1
216	1	Q1-2016	0	Male	35+	On ART	Stage 1 or 2	>=18.5		Started IPT, EMR alone	1
216	1	Q1-2017	0	Male	35+	On ART	Stage 1 or 2	>=18.5		Started IPT, EMR alone	1
216	1	Q1-2018	0	Male	35+	On ART	Stage 1 or 2	>=18.5		Started IPT, EMR alone	1
216	1	Q2-2019	0	Male	35+	On ART	Stage 1 or 2	>=18.5		Started IPT, EMR alone	1
217	1	Q1-2016	0	Female	35+	On ART	Stage 1 or 2	<18.5	Not pregnant	Started IPT, EMR alone	1
218	1	Q2-2018	0	Male	15_19	On ART	Stage 1 or 2	<18.5		Started IPT, EMR alone	1
219	1	Q1-2016	0	Female	35+	On ART	Stage 1 or 2	>=18.5	Not pregnant	Started IPT, EMR alone	1
219	1	Q1-2017	0	Female	35+	On ART	Stage 1 or 2	>=18.5	Not pregnant	Started IPT, EMR alone	1
219	1	Q1-2018	0	Female	35+	On ART	Stage 1 or 2	>=18.5	Not pregnant	Started IPT, EMR alone	1
219	1	Q1-2019	0	Female	35+	On ART	3 or 4	>=18.5	Not pregnant	Started IPT, EMR alone	1
220	1	Q1-2016	0	Female	35+	On ART	Stage 1 or 2	>=18.5	Not pregnant	Started IPT, EMR alone	1
220	1	Q1-2017	0	Female	35+	On ART	Stage 1 or 2	>=18.5	Not pregnant	Started IPT, EMR alone	1
220	1	Q1-2018	0	Female	35+	On ART	Stage 1 or 2	>=18.5	Not pregnant	Started IPT, EMR alone	1
221	1	Q1-2016	0	Female	35+	On ART	Stage 1 or 2	>=18.5	Not pregnant	Started IPT, EMR alone	1
221	1	Q1-2017	0	Female	35+	On ART	Stage 1 or 2	>=18.5	Not pregnant	Started IPT, EMR alone	1
221	1	Q1-2018	0	Female	35+	On ART	Stage 1 or 2	>=18.5	Not pregnant	Started IPT, EMR alone	1
221	1	Q1-2019	0	Female	35+	On ART	Stage 1 or 2	>=18.5	Not pregnant	Started IPT, EMR alone	1
222	1	Q1-2016	0	Male	35+	On ART	Stage 1 or 2	>=18.5		Started IPT, EMR alone	1
222	1	Q1-2017	0	Male	35+	On ART	Stage 1 or 2	>=18.5		Started IPT, EMR alone	1
222	1	Q1-2018	0	Male	35+	On ART	Stage 1 or 2	>=18.5		Started IPT, EMR alone	1
222	1	Q2-2019	0	Male	35+	On ART	Stage 1 or 2	>=18.5		Started IPT, EMR alone	1
223	1	Q1-2016	0	Female	35+	On ART	Stage 1 or 2	>=18.5	Not pregnant	Started IPT, EMR alone	1
223	1	Q1-2017	0	Female	35+	On ART	Stage 1 or 2	>=18.5	Not pregnant	Started IPT, EMR alone	1
223	1	Q1-2018	0	Female	35+	On ART	Stage 1 or 2	<18.5	Not pregnant	Started IPT, EMR alone	1
223	1	Q2-2019	0	Female	35+	On ART	Stage 1 or 2	>=18.5	Not pregnant	Started IPT, EMR alone	1
224	1	Q1-2016	0	Male	35+	On ART	Stage 1 or 2	>=18.5		Started IPT, EMR alone	1
224	1	Q1-2017	0	Male	35+	On ART	Stage 1 or 2	>=18.5		Started IPT, EMR alone	1
224	1	Q1-2018	0	Male	35+	On ART	Stage 1 or 2	>=18.5		Started IPT, EMR alone	1
224	1	Q2-2019	0	Male	35+	On ART	Stage 1 or 2	>=18.5		Started IPT, EMR alone	1
225	1	Q1-2016	0	Male	35+	On ART	Stage 1 or 2	>=18.5		Started IPT, register & EMR	1
225	1	Q2-2017	0	Male	35+	On ART	Stage 1 or 2	>=18.5		Started IPT, register & EMR	1
225	1	Q2-2018	0	Male	35+	On ART	Stage 1 or 2	>=18.5		Started IPT, register & EMR	1
225	1	Q1-2019	1	Male	35+	On ART	Stage 1 or 2	>=18.5		Started IPT, register & EMR	1
226	1	Q1-2018	0	Male	35+	On ART	Stage 1 or 2	>=18.5		Started IPT, EMR alone	1
226	1	Q2-2019	0	Male	35+	On ART	Stage 1 or 2	>=18.5		Started IPT, EMR alone	1
227	1	Q1-2016	0	Female	35+	On ART	3 or 4	>=18.5	Not pregnant	Started IPT, EMR alone	1
227	1	Q1-2017	0	Female	35+	On ART	Stage 1 or 2	>=18.5	Not pregnant	Started IPT, EMR alone	1
227	1	Q1-2018	0	Female	35+	On ART	Stage 1 or 2	>=18.5	Not pregnant	Started IPT, EMR alone	1
227	1	Q1-2019	0	Female	35+	On ART	Stage 1 or 2	>=18.5	Not pregnant	Started IPT, EMR alone	1
228	1	Q1-2016	0	Female	35+	On ART	Stage 1 or 2	>=18.5	Not pregnant	Started IPT, EMR alone	1
228	1	Q1-2017	0	Female	35+	On ART	Stage 1 or 2	>=18.5	Not pregnant	Started IPT, EMR alone	1
228	1	Q1-2018	0	Female	35+	On ART	Stage 1 or 2	>=18.5	Not pregnant	Started IPT, EMR alone	1
228	1	Q1-2019	0	Female	35+	On ART	Stage 1 or 2	>=18.5	Not pregnant	Started IPT, EMR alone	1
229	1	Q1-2016	0	Female	35+	On ART	Stage 1 or 2	<18.5	Not pregnant	Started IPT, EMR alone	1
229	1	Q1-2017	0	Female	35+	On ART	Stage 1 or 2	<18.5	Not pregnant	Started IPT, EMR alone	1
229	1	Q1-2018	0	Female	35+	On ART	Stage 1 or 2	<18.5	Pregnant	Started IPT, EMR alone	1
229	1	Q1-2019	0	Female	35+	On ART	Stage 1 or 2	<18.5	Pregnant	Started IPT, EMR alone	1
230	1	Q1-2016	0	Female	35+	On ART	Stage 1 or 2	>=18.5	Not pregnant	Started IPT, EMR alone	1
230	1	Q1-2017	0	Female	35+	On ART	Stage 1 or 2	>=18.5	Not pregnant	Started IPT, EMR alone	1
230	1	Q1-2018	0	Female	35+	On ART	Stage 1 or 2	>=18.5	Not pregnant	Started IPT, EMR alone	1
230	1	Q2-2019	0	Female	35+	On ART	Stage 1 or 2	>=18.5	Not pregnant	Started IPT, EMR alone	1
231	1	Q1-2016	0	Female	35+	On ART	3 or 4	>=18.5	Not pregnant	Started IPT, EMR alone	1
232	1	Q1-2016	0	Female	35+	On ART	Stage 1 or 2	>=18.5	Not pregnant	Started IPT, EMR alone	1
232	1	Q1-2017	0	Female	35+	On ART	Stage 1 or 2	>=18.5	Not pregnant	Started IPT, EMR alone	1
232	1	Q1-2018	0	Female	35+	On ART	Stage 1 or 2	>=18.5	Not pregnant	Started IPT, EMR alone	1
232	1	Q2-2019	0	Female	35+	On ART	Stage 1 or 2	>=18.5	Not pregnant	Started IPT, EMR alone	1
233	1	Q1-2016	0	Female	25_34	On ART	Stage 1 or 2	<18.5	Not pregnant	Started IPT, EMR alone	1
233	1	Q1-2017	0	Female	25_34	On ART	Stage 1 or 2	>=18.5	Not pregnant	Started IPT, EMR alone	1
233	1	Q1-2018	0	Female	25_34	On ART	Stage 1 or 2	<18.5	Not pregnant	Started IPT, EMR alone	1
233	1	Q1-2019	0	Female	35+	On ART	Stage 1 or 2	>=18.5	Not pregnant	Started IPT, EMR alone	1
234	1	Q1-2016	0	Male	35+	On ART	Stage 1 or 2	>=18.5		Started IPT, EMR alone	1
234	1	Q1-2017	0	Male	35+	On ART	Stage 1 or 2	>=18.5		Started IPT, EMR alone	1
234	1	Q1-2018	0	Male	35+	On ART	Stage 1 or 2	>=18.5		Started IPT, EMR alone	1
234	1	Q1-2019	0	Male	35+	On ART	Stage 1 or 2	>=18.5		Started IPT, EMR alone	1
235	1	Q1-2016	0	Female	35+	On ART	Stage 1 or 2	>=18.5	Not pregnant	Started IPT, EMR alone	1
235	1	Q1-2017	0	Female	35+	On ART	Stage 1 or 2	>=18.5	Not pregnant	Started IPT, EMR alone	1
235	1	Q2-2018	0	Female	35+	On ART	Stage 1 or 2	>=18.5	Not pregnant	Started IPT, EMR alone	1
235	1	Q1-2019	0	Female	35+	On ART	Stage 1 or 2	>=18.5	Not pregnant	Started IPT, EMR alone	1
236	1	Q1-2016	0	Female	35+	On ART	Stage 1 or 2	>=18.5	Not pregnant	Started IPT, EMR alone	1
236	1	Q1-2017	0	Female	35+	On ART	Stage 1 or 2	>=18.5	Not pregnant	Started IPT, EMR alone	1
236	1	Q1-2018	0	Female	35+	On ART	Stage 1 or 2	>=18.5	Not pregnant	Started IPT, EMR alone	1
236	1	Q2-2019	0	Female	35+	On ART	Stage 1 or 2	>=18.5	Not pregnant	Started IPT, EMR alone	1
237	1	Q1-2016	0	Female	35+	On ART	Stage 1 or 2	>=18.5	Not pregnant	Started IPT, EMR alone	1
237	1	Q1-2017	0	Female	35+	On ART	Stage 1 or 2	>=18.5	Pregnant	Started IPT, EMR alone	1
237	1	Q1-2018	0	Female	35+	On ART	Stage 1 or 2	>=18.5	Not pregnant	Started IPT, EMR alone	1
237	1	Q1-2019	0	Female	35+	On ART	Stage 1 or 2	>=18.5	Not pregnant	Started IPT, EMR alone	1
238	1	Q1-2016	0	Male	35+	On ART	Stage 1 or 2	>=18.5		Started IPT, EMR alone	1
238	1	Q1-2017	0	Male	35+	On ART	Stage 1 or 2	>=18.5		Started IPT, EMR alone	1
238	1	Q1-2018	0	Male	35+	On ART	Stage 1 or 2			Started IPT, EMR alone	1
238	1	Q1-2019	0	Male	35+	On ART	Stage 1 or 2	>=18.5		Started IPT, EMR alone	1
239	1	Q1-2016	0	Female	35+	On ART	Stage 1 or 2	<18.5	Not pregnant	Started IPT, EMR alone	1
239	1	Q2-2017	0	Female	35+	On ART	Stage 1 or 2	>=18.5	Not pregnant	Started IPT, EMR alone	1
239	1	Q2-2018	0	Female	35+	On ART	Stage 1 or 2	>=18.5	Not pregnant	Started IPT, EMR alone	1
239	1	Q2-2019	0	Female	35+	On ART	Stage 1 or 2	>=18.5	Not pregnant	Started IPT, EMR alone	1
240	1	Q1-2016	0	Male	25_34	On ART	Stage 1 or 2	>=18.5		Started IPT, EMR alone	1
241	1	Q1-2016	0	Male	35+	On ART	Stage 1 or 2	>=18.5		Started IPT, EMR alone	1
241	1	Q1-2017	0	Male	35+	On ART	Stage 1 or 2	>=18.5		Started IPT, EMR alone	1
241	1	Q1-2018	0	Male	35+	On ART	Stage 1 or 2	>=18.5		Started IPT, EMR alone	1
241	1	Q1-2019	0	Male	35+	On ART	Stage 1 or 2	>=18.5		Started IPT, EMR alone	1
242	1	Q1-2016	0	Male	35+	On ART	Stage 1 or 2	>=18.5		Started IPT, EMR alone	1
242	1	Q1-2017	0	Male	35+	On ART	Stage 1 or 2	>=18.5		Started IPT, EMR alone	1
243	1	Q1-2016	0	Female	35+	On ART	Stage 1 or 2	>=18.5	Not pregnant	Started IPT, EMR alone	1
243	1	Q1-2017	0	Female	35+	On ART	Stage 1 or 2	>=18.5	Not pregnant	Started IPT, EMR alone	1
243	1	Q1-2018	0	Female	35+	On ART	Stage 1 or 2	>=18.5	Not pregnant	Started IPT, EMR alone	1
243	1	Q1-2019	0	Female	35+	On ART	Stage 1 or 2	>=18.5	Not pregnant	Started IPT, EMR alone	1
244	1	Q1-2016	0	Female	35+	On ART	Stage 1 or 2	>=18.5	Not pregnant	Started IPT, EMR alone	1
244	1	Q1-2017	0	Female	35+	On ART	Stage 1 or 2	>=18.5	Not pregnant	Started IPT, EMR alone	1
244	1	Q1-2018	0	Female	35+	On ART	Stage 1 or 2	>=18.5	Not pregnant	Started IPT, EMR alone	1
244	1	Q2-2019	0	Female	35+	On ART	Stage 1 or 2	>=18.5	Not pregnant	Started IPT, EMR alone	1
245	1	Q1-2016	0	Female	25_34	On ART	Stage 1 or 2	>=18.5	Not pregnant	Started IPT, EMR alone	1
245	1	Q1-2017	0	Female	25_34	On ART	Stage 1 or 2	>=18.5	Pregnant	Started IPT, EMR alone	1
245	1	Q1-2018	0	Female	25_34	On ART	Stage 1 or 2	>=18.5	Not pregnant	Started IPT, EMR alone	1
245	1	Q1-2019	0	Female	25_34	On ART	Stage 1 or 2	>=18.5	Not pregnant	Started IPT, EMR alone	1
246	1	Q1-2016	0	Female	25_34	Not on ART	Stage 1 or 2	>=18.5	Not pregnant	Started IPT, EMR alone	1
247	1	Q1-2016	0	Female	35+	On ART	Stage 1 or 2	>=18.5	Not pregnant	Started IPT, EMR alone	1
247	1	Q1-2017	0	Female	35+	On ART	Stage 1 or 2	>=18.5	Not pregnant	Started IPT, EMR alone	1
247	1	Q1-2018	0	Female	35+	On ART	Stage 1 or 2	>=18.5	Not pregnant	Started IPT, EMR alone	1
247	1	Q1-2019	0	Female	35+	On ART	Stage 1 or 2	>=18.5	Pregnant	Started IPT, EMR alone	1
248	1	Q1-2016	0	Male	35+	On ART	Stage 1 or 2	>=18.5		Started IPT, EMR alone	1
248	1	Q1-2017	0	Male	35+	On ART	Stage 1 or 2	>=18.5		Started IPT, EMR alone	1
248	1	Q1-2018	0	Male	35+	On ART	Stage 1 or 2	>=18.5		Started IPT, EMR alone	1
248	1	Q1-2019	0	Male	35+	On ART	Stage 1 or 2	>=18.5		Started IPT, EMR alone	1
249	1	Q1-2016	0	Female	25_34	On ART	Stage 1 or 2	>=18.5	Not pregnant	Started IPT, EMR alone	1
249	1	Q1-2017	0	Female	35+	On ART	Stage 1 or 2	>=18.5	Not pregnant	Started IPT, EMR alone	1
249	1	Q1-2018	0	Female	35+	On ART	Stage 1 or 2	>=18.5	Not pregnant	Started IPT, EMR alone	1
249	1	Q1-2019	0	Female	35+	On ART	Stage 1 or 2	>=18.5	Not pregnant	Started IPT, EMR alone	1
250	1	Q1-2016	0	Male	35+	On ART	Stage 1 or 2	>=18.5		Started IPT, EMR alone	1
250	1	Q1-2017	0	Male	35+	On ART	Stage 1 or 2	>=18.5		Started IPT, EMR alone	1
250	1	Q1-2018	0	Male	35+	On ART	Stage 1 or 2	>=18.5		Started IPT, EMR alone	1
250	1	Q1-2019	0	Male	35+	On ART	Stage 1 or 2	>=18.5		Started IPT, EMR alone	1
251	1	Q1-2016	0	Male	35+	On ART	Stage 1 or 2	<18.5		Started IPT, EMR alone	1
251	1	Q1-2017	0	Male	35+	On ART	Stage 1 or 2	<18.5		Started IPT, EMR alone	1
252	1	Q1-2016	0	Female	35+	On ART	Stage 1 or 2	>=18.5	Not pregnant	Started IPT, register & EMR	1
252	1	Q2-2017	0	Female	35+	On ART	Stage 1 or 2	>=18.5	Not pregnant	Started IPT, register & EMR	1
252	1	Q2-2018	0	Female	35+	On ART	Stage 1 or 2	>=18.5	Not pregnant	Started IPT, register & EMR	1
252	1	Q2-2019	1	Female	35+	On ART	Stage 1 or 2	>=18.5	Not pregnant	Started IPT, register & EMR	1
253	1	Q1-2016	0	Male	35+	On ART	Stage 1 or 2	>=18.5		Started IPT, EMR alone	1
253	1	Q1-2017	0	Male	35+	On ART	Stage 1 or 2	>=18.5		Started IPT, EMR alone	1
253	1	Q1-2018	0	Male	35+	On ART	Stage 1 or 2	>=18.5		Started IPT, EMR alone	1
253	1	Q2-2019	0	Male	35+	On ART	Stage 1 or 2	>=18.5		Started IPT, EMR alone	1
254	1	Q1-2016	0	Female	35+	On ART	Stage 1 or 2	>=18.5	Not pregnant	Started IPT, EMR alone	1
254	1	Q1-2017	0	Female	35+	On ART	Stage 1 or 2	>=18.5	Not pregnant	Started IPT, EMR alone	1
254	1	Q1-2018	0	Female	35+	On ART	Stage 1 or 2	>=18.5	Not pregnant	Started IPT, EMR alone	1
254	1	Q1-2019	0	Female	35+	On ART	Stage 1 or 2	>=18.5	Not pregnant	Started IPT, EMR alone	1
255	1	Q1-2016	0	Female	25_34	On ART	Stage 1 or 2	>=18.5	Not pregnant	Started IPT, EMR alone	1
255	1	Q1-2017	0	Female	35+	On ART	Stage 1 or 2	>=18.5	Not pregnant	Started IPT, EMR alone	1
255	1	Q1-2018	0	Female	35+	On ART	Stage 1 or 2	>=18.5	Not pregnant	Started IPT, EMR alone	1
255	1	Q2-2019	0	Female	35+	On ART	Stage 1 or 2	>=18.5	Not pregnant	Started IPT, EMR alone	1
256	1	Q1-2016	0	Female	35+	On ART	Stage 1 or 2	>=18.5	Not pregnant	Started IPT, EMR alone	1
256	1	Q1-2017	0	Female	35+	On ART	Stage 1 or 2	>=18.5	Not pregnant	Started IPT, EMR alone	1
256	1	Q1-2018	0	Female	35+	On ART	Stage 1 or 2	>=18.5	Not pregnant	Started IPT, EMR alone	1
256	1	Q1-2019	0	Female	35+	On ART	Stage 1 or 2	>=18.5	Not pregnant	Started IPT, EMR alone	1
257	1	Q1-2016	0	Female	35+	On ART	Stage 1 or 2	>=18.5	Not pregnant	Started IPT, EMR alone	1
257	1	Q1-2017	0	Female	35+	On ART	Stage 1 or 2	>=18.5	Not pregnant	Started IPT, EMR alone	1
257	1	Q1-2018	0	Female	35+	On ART	Stage 1 or 2	>=18.5	Not pregnant	Started IPT, EMR alone	1
257	1	Q1-2019	0	Female	35+	On ART	Stage 1 or 2	>=18.5	Not pregnant	Started IPT, EMR alone	1
258	1	Q1-2016	0	Female	35+	On ART	Stage 1 or 2	>=18.5	Not pregnant	Started IPT, EMR alone	1
258	1	Q1-2017	0	Female	35+	On ART	Stage 1 or 2	<18.5	Not pregnant	Started IPT, EMR alone	1
258	1	Q1-2018	0	Female	35+	On ART	Stage 1 or 2	<18.5	Not pregnant	Started IPT, EMR alone	1
258	1	Q1-2019	0	Female	35+	On ART	Stage 1 or 2	<18.5	Not pregnant	Started IPT, EMR alone	1
259	1	Q1-2016	0	Female	35+	On ART	Stage 1 or 2	>=18.5	Not pregnant	Started IPT, EMR alone	1
259	1	Q1-2017	0	Female	35+	On ART	Stage 1 or 2	>=18.5	Not pregnant	Started IPT, EMR alone	1
259	1	Q1-2018	0	Female	35+	On ART	Stage 1 or 2	>=18.5	Not pregnant	Started IPT, EMR alone	1
259	1	Q1-2019	0	Female	35+	On ART	Stage 1 or 2	>=18.5	Not pregnant	Started IPT, EMR alone	1
260	1	Q1-2016	0	Male	35+	On ART	Stage 1 or 2	>=18.5		Started IPT, EMR alone	1
260	1	Q1-2017	0	Male	35+	On ART	Stage 1 or 2	>=18.5		Started IPT, EMR alone	1
260	1	Q2-2018	0	Male	35+	On ART	Stage 1 or 2	>=18.5		Started IPT, EMR alone	1
260	1	Q1-2019	0	Male	35+	On ART	Stage 1 or 2	>=18.5		Started IPT, EMR alone	1
261	1	Q1-2016	0	Male	35+	On ART	Stage 1 or 2	>=18.5		Started IPT, EMR alone	1
261	1	Q1-2017	0	Male	35+	On ART	Stage 1 or 2	>=18.5		Started IPT, EMR alone	1
261	1	Q1-2018	0	Male	35+	On ART	Stage 1 or 2	<18.5		Started IPT, EMR alone	1
261	1	Q1-2019	0	Male	35+	On ART	Stage 1 or 2	<18.5		Started IPT, EMR alone	1
262	1	Q1-2016	0	Female	35+	On ART	Stage 1 or 2	>=18.5	Not pregnant	Started IPT, EMR alone	1
263	1	Q1-2016	0	Female	35+	On ART	Stage 1 or 2	>=18.5	Not pregnant	Started IPT, EMR alone	1
263	1	Q1-2017	0	Female	35+	On ART	Stage 1 or 2	>=18.5	Not pregnant	Started IPT, EMR alone	1
263	1	Q1-2018	0	Female	35+	On ART	Stage 1 or 2	>=18.5	Not pregnant	Started IPT, EMR alone	1
263	1	Q1-2019	0	Female	35+	On ART	Stage 1 or 2	>=18.5	Not pregnant	Started IPT, EMR alone	1
264	1	Q4-2016	0	Female	35+	On ART	Stage 1 or 2		Not pregnant	Started IPT, EMR alone	1
264	1	Q1-2017	0	Female	35+	On ART	Stage 1 or 2	>=18.5	Not pregnant	Started IPT, EMR alone	1
264	1	Q1-2018	0	Female	35+	On ART	Stage 1 or 2	>=18.5	Not pregnant	Started IPT, EMR alone	1
264	1	Q2-2019	0	Female	35+	On ART	Stage 1 or 2	>=18.5	Not pregnant	Started IPT, EMR alone	1
265	1	Q1-2016	0	Female	25_34	On ART	Stage 1 or 2	>=18.5	Not pregnant	Started IPT, register & EMR	1
265	1	Q1-2017	0	Female	25_34	On ART	Stage 1 or 2	>=18.5	Not pregnant	Started IPT, register & EMR	1
265	1	Q1-2018	0	Female	25_34	On ART	Stage 1 or 2	>=18.5	Not pregnant	Started IPT, register & EMR	1
265	1	Q2-2019	1	Female	25_34	On ART	Stage 1 or 2	>=18.5	Not pregnant	Started IPT, register & EMR	1
266	1	Q1-2016	0	Female	25_34	On ART	Stage 1 or 2	>=18.5	Not pregnant	Started IPT, register & EMR	1
266	1	Q1-2017	0	Female	25_34	On ART	Stage 1 or 2	>=18.5	Not pregnant	Started IPT, register & EMR	1
266	1	Q1-2018	0	Female	25_34	On ART	Stage 1 or 2	>=18.5	Not pregnant	Started IPT, register & EMR	1
266	1	Q2-2019	1	Female	35+	On ART	Stage 1 or 2	>=18.5	Not pregnant	Started IPT, register & EMR	1
267	1	Q1-2016	0	Male	35+	On ART	Stage 1 or 2	>=18.5		Started IPT, EMR alone	1
267	1	Q1-2017	0	Male	35+	On ART	Stage 1 or 2	>=18.5		Started IPT, EMR alone	1
267	1	Q1-2018	0	Male	35+	On ART	Stage 1 or 2	>=18.5		Started IPT, EMR alone	1
267	1	Q2-2019	0	Male	35+	On ART	Stage 1 or 2	>=18.5		Started IPT, EMR alone	1
268	1	Q1-2016	0	Female	25_34	On ART	Stage 1 or 2	>=18.5	Not pregnant	Started IPT, EMR alone	1
268	1	Q1-2017	0	Female	25_34	On ART	Stage 1 or 2	>=18.5	Not pregnant	Started IPT, EMR alone	1
268	1	Q1-2018	0	Female	25_34	On ART	Stage 1 or 2	>=18.5	Not pregnant	Started IPT, EMR alone	1
268	1	Q1-2019	0	Female	35+	On ART	Stage 1 or 2	>=18.5	Pregnant	Started IPT, EMR alone	1
269	1	Q1-2016	0	Female	35+	On ART	Stage 1 or 2	>=18.5	Not pregnant	Started IPT, register & EMR	1
269	1	Q1-2017	0	Female	35+	On ART	Stage 1 or 2	>=18.5	Not pregnant	Started IPT, register & EMR	1
269	1	Q2-2018	0	Female	35+	On ART	Stage 1 or 2	>=18.5	Not pregnant	Started IPT, register & EMR	1
269	1	Q2-2019	1	Female	35+	On ART	Stage 1 or 2	>=18.5	Not pregnant	Started IPT, register & EMR	1
270	1	Q1-2016	0	Female	35+	On ART	Stage 1 or 2	>=18.5	Not pregnant	Started IPT, EMR alone	1
270	1	Q1-2017	0	Female	35+	On ART	Stage 1 or 2	>=18.5	Not pregnant	Started IPT, EMR alone	1
270	1	Q1-2018	0	Female	35+	On ART	Stage 1 or 2	>=18.5	Not pregnant	Started IPT, EMR alone	1
271	1	Q1-2016	0	Female	35+	On ART	Stage 1 or 2	>=18.5	Not pregnant	Started IPT, register & EMR	1
271	1	Q1-2017	0	Female	35+	On ART	Stage 1 or 2	>=18.5	Not pregnant	Started IPT, register & EMR	1
271	1	Q2-2018	0	Female	35+	On ART	Stage 1 or 2	>=18.5	Not pregnant	Started IPT, register & EMR	1
272	1	Q1-2016	0	Female	35+	On ART	Stage 1 or 2	>=18.5	Not pregnant	Started IPT, EMR alone	1
272	1	Q1-2017	0	Female	35+	On ART	Stage 1 or 2	>=18.5	Not pregnant	Started IPT, EMR alone	1
272	1	Q1-2018	0	Female	35+	On ART	Stage 1 or 2	>=18.5	Not pregnant	Started IPT, EMR alone	1
272	1	Q2-2019	0	Female	35+	On ART	Stage 1 or 2	>=18.5	Not pregnant	Started IPT, EMR alone	1
273	1	Q1-2016	0	Male	25_34	On ART	Stage 1 or 2	>=18.5		Started IPT, EMR alone	1
273	1	Q1-2017	0	Male	25_34	On ART	Stage 1 or 2	>=18.5		Started IPT, EMR alone	1
273	1	Q1-2018	0	Male	25_34	On ART	Stage 1 or 2	>=18.5		Started IPT, EMR alone	1
273	1	Q1-2019	0	Male	25_34	On ART	Stage 1 or 2	>=18.5		Started IPT, EMR alone	1
274	1	Q1-2016	0	Female	35+	On ART	Stage 1 or 2	>=18.5	Not pregnant	Started IPT, EMR alone	1
274	1	Q1-2017	0	Female	35+	On ART	Stage 1 or 2	>=18.5	Not pregnant	Started IPT, EMR alone	1
274	1	Q1-2018	0	Female	35+	On ART	Stage 1 or 2	>=18.5	Not pregnant	Started IPT, EMR alone	1
274	1	Q1-2019	0	Female	35+	On ART	Stage 1 or 2	>=18.5	Not pregnant	Started IPT, EMR alone	1
275	1	Q1-2016	0	Female	25_34	On ART	Stage 1 or 2	>=18.5	Not pregnant	Started IPT, EMR alone	1
275	1	Q1-2017	0	Female	25_34	On ART	Stage 1 or 2	>=18.5	Not pregnant	Started IPT, EMR alone	1
275	1	Q1-2018	0	Female	35+	On ART	Stage 1 or 2	>=18.5	Not pregnant	Started IPT, EMR alone	1
275	1	Q2-2019	0	Female	35+	On ART	Stage 1 or 2	>=18.5	Not pregnant	Started IPT, EMR alone	1
276	1	Q1-2016	0	Female	35+	On ART	Stage 1 or 2	>=18.5	Not pregnant	Started IPT, EMR alone	1
276	1	Q1-2017	0	Female	35+	On ART	Stage 1 or 2	>=18.5	Not pregnant	Started IPT, EMR alone	1
276	1	Q1-2018	0	Female	35+	On ART	Stage 1 or 2	>=18.5	Not pregnant	Started IPT, EMR alone	1
276	1	Q1-2019	0	Female	35+	On ART	Stage 1 or 2	>=18.5	Not pregnant	Started IPT, EMR alone	1
277	1	Q1-2016	0	Female	35+	On ART	Stage 1 or 2	>=18.5	Not pregnant	Started IPT, EMR alone	1
277	1	Q1-2018	0	Female	35+	On ART	Stage 1 or 2	<18.5	Not pregnant	Started IPT, EMR alone	1
277	1	Q1-2019	0	Female	35+	On ART	Stage 1 or 2	>=18.5	Not pregnant	Started IPT, EMR alone	1
278	1	Q1-2016	0	Female	35+	On ART	Stage 1 or 2	>=18.5	Not pregnant	Started IPT, EMR alone	1
279	1	Q1-2016	0	Female	35+	On ART	Stage 1 or 2	>=18.5	Not pregnant	Started IPT, EMR alone	1
279	1	Q1-2017	0	Female	35+	On ART	Stage 1 or 2	>=18.5	Not pregnant	Started IPT, EMR alone	1
279	1	Q1-2018	0	Female	35+	On ART	Stage 1 or 2	>=18.5	Not pregnant	Started IPT, EMR alone	1
280	1	Q1-2016	0	Female	35+	On ART	Stage 1 or 2	>=18.5	Not pregnant	Started IPT, EMR alone	1
280	1	Q1-2017	0	Female	35+	On ART	Stage 1 or 2	>=18.5	Not pregnant	Started IPT, EMR alone	1
280	1	Q1-2018	0	Female	35+	On ART	Stage 1 or 2	>=18.5	Not pregnant	Started IPT, EMR alone	1
280	1	Q1-2019	0	Female	35+	On ART	Stage 1 or 2	>=18.5	Not pregnant	Started IPT, EMR alone	1
281	1	Q1-2017	0	Female	35+	On ART	Stage 1 or 2	>=18.5	Not pregnant	Started IPT, EMR alone	1
281	1	Q1-2018	0	Female	35+	On ART	Stage 1 or 2	>=18.5	Not pregnant	Started IPT, EMR alone	1
281	1	Q1-2019	0	Female	35+	On ART	Stage 1 or 2	>=18.5	Not pregnant	Started IPT, EMR alone	1
282	1	Q1-2016	0	Female	35+	On ART	Stage 1 or 2	<18.5	Not pregnant	Started IPT, EMR alone	1
282	1	Q1-2017	0	Female	35+	On ART	Stage 1 or 2	<18.5	Not pregnant	Started IPT, EMR alone	1
282	1	Q1-2018	0	Female	35+	On ART	Stage 1 or 2	<18.5	Not pregnant	Started IPT, EMR alone	1
282	1	Q1-2019	0	Female	35+	On ART	Stage 1 or 2	<18.5	Not pregnant	Started IPT, EMR alone	1
283	1	Q1-2016	0	Female	25_34	On ART	Stage 1 or 2	>=18.5	Not pregnant	Started IPT, EMR alone	1
283	1	Q1-2017	0	Female	25_34	On ART	Stage 1 or 2	>=18.5	Not pregnant	Started IPT, EMR alone	1
283	1	Q1-2018	0	Female	25_34	On ART	Stage 1 or 2	>=18.5	Not pregnant	Started IPT, EMR alone	1
283	1	Q1-2019	0	Female	25_34	On ART	Stage 1 or 2	>=18.5	Not pregnant	Started IPT, EMR alone	1
284	1	Q1-2016	0	Female	35+	On ART	Stage 1 or 2	>=18.5	Not pregnant	Started IPT, EMR alone	1
284	1	Q1-2017	0	Female	35+	On ART	Stage 1 or 2	>=18.5	Not pregnant	Started IPT, EMR alone	1
284	1	Q1-2018	0	Female	35+	On ART	Stage 1 or 2	>=18.5	Not pregnant	Started IPT, EMR alone	1
284	1	Q2-2019	0	Female	35+	On ART	Stage 1 or 2	>=18.5	Not pregnant	Started IPT, EMR alone	1
285	1	Q1-2016	0	Female	35+	On ART	Stage 1 or 2	>=18.5	Not pregnant	Started IPT, register & EMR	1
285	1	Q1-2017	0	Female	35+	On ART	Stage 1 or 2	>=18.5	Not pregnant	Started IPT, register & EMR	1
285	1	Q1-2018	0	Female	35+	On ART	Stage 1 or 2	>=18.5	Not pregnant	Started IPT, register & EMR	1
285	1	Q1-2019	1	Female	35+	On ART	Stage 1 or 2	>=18.5	Not pregnant	Started IPT, register & EMR	1
286	1	Q1-2016	0	Female	35+	On ART	Stage 1 or 2	>=18.5	Not pregnant	Started IPT, EMR alone	1
286	1	Q1-2017	0	Female	35+	On ART	Stage 1 or 2	>=18.5	Not pregnant	Started IPT, EMR alone	1
286	1	Q1-2018	0	Female	35+	On ART	Stage 1 or 2	>=18.5	Not pregnant	Started IPT, EMR alone	1
287	1	Q1-2016	0	Female	35+	On ART	Stage 1 or 2	>=18.5	Not pregnant	Started IPT, EMR alone	1
287	1	Q1-2017	0	Female	35+	On ART	Stage 1 or 2	>=18.5	Not pregnant	Started IPT, EMR alone	1
287	1	Q1-2018	0	Female	35+	On ART	Stage 1 or 2	>=18.5	Not pregnant	Started IPT, EMR alone	1
287	1	Q1-2019	0	Female	35+	On ART	Stage 1 or 2	>=18.5	Not pregnant	Started IPT, EMR alone	1
288	1	Q1-2016	0	Female	35+	On ART	Stage 1 or 2	>=18.5	Not pregnant	Started IPT, EMR alone	1
288	1	Q1-2017	0	Female	35+	On ART	Stage 1 or 2	>=18.5	Not pregnant	Started IPT, EMR alone	1
288	1	Q2-2018	0	Female	35+	On ART	Stage 1 or 2	>=18.5	Not pregnant	Started IPT, EMR alone	1
288	1	Q1-2019	0	Female	35+	On ART	Stage 1 or 2	>=18.5	Not pregnant	Started IPT, EMR alone	1
289	1	Q1-2016	0	Male	35+	On ART	Stage 1 or 2	>=18.5		Started IPT, register & EMR	1
289	1	Q2-2017	0	Male	35+	On ART	Stage 1 or 2	<18.5		Started IPT, register & EMR	1
289	1	Q2-2018	0	Male	35+	On ART	Stage 1 or 2	>=18.5		Started IPT, register & EMR	1
289	1	Q2-2019	1	Male	35+	On ART	Stage 1 or 2	>=18.5		Started IPT, register & EMR	1
290	1	Q1-2016	0	Female	35+	On ART	Stage 1 or 2	>=18.5	Not pregnant	Started IPT, EMR alone	1
290	1	Q1-2017	0	Female	35+	On ART	Stage 1 or 2	<18.5	Not pregnant	Started IPT, EMR alone	1
290	1	Q1-2018	0	Female	35+	On ART	Stage 1 or 2	>=18.5	Not pregnant	Started IPT, EMR alone	1
290	1	Q1-2019	0	Female	35+	On ART	Stage 1 or 2	>=18.5	Not pregnant	Started IPT, EMR alone	1
291	1	Q1-2016	0	Female	35+	On ART	Stage 1 or 2	>=18.5	Not pregnant	Started IPT, EMR alone	1
291	1	Q1-2017	0	Female	35+	On ART	Stage 1 or 2	>=18.5	Not pregnant	Started IPT, EMR alone	1
291	1	Q1-2018	0	Female	35+	On ART	Stage 1 or 2	>=18.5	Not pregnant	Started IPT, EMR alone	1
291	1	Q1-2019	0	Female	35+	On ART	Stage 1 or 2	>=18.5	Not pregnant	Started IPT, EMR alone	1
292	1	Q1-2016	0	Male	35+	On ART	Stage 1 or 2	>=18.5		Started IPT, EMR alone	1
292	1	Q1-2017	0	Male	35+	On ART	Stage 1 or 2	>=18.5		Started IPT, EMR alone	1
292	1	Q1-2018	0	Male	35+	On ART	Stage 1 or 2	>=18.5		Started IPT, EMR alone	1
292	1	Q1-2019	0	Male	35+	On ART	Stage 1 or 2	>=18.5		Started IPT, EMR alone	1
293	1	Q1-2016	0	Male	15_19	On ART	Stage 1 or 2	>=18.5		Started IPT, EMR alone	1
293	1	Q1-2017	0	Male	15_19	On ART	Stage 1 or 2	>=18.5		Started IPT, EMR alone	1
293	1	Q1-2018	0	Male	15_19	On ART	Stage 1 or 2	>=18.5		Started IPT, EMR alone	1
293	1	Q1-2019	0	Male	20_24	On ART	Stage 1 or 2	>=18.5		Started IPT, EMR alone	1
294	1	Q1-2016	0	Female	35+	On ART	Stage 1 or 2	>=18.5	Not pregnant	Started IPT, EMR alone	1
294	1	Q3-2017	0	Female	35+	On ART	Stage 1 or 2		Not pregnant	Started IPT, EMR alone	1
294	1	Q1-2018	0	Female	35+	On ART	Stage 1 or 2	>=18.5	Not pregnant	Started IPT, EMR alone	1
294	1	Q1-2019	0	Female	35+	On ART	Stage 1 or 2	>=18.5	Not pregnant	Started IPT, EMR alone	1
295	1	Q1-2016	0	Female	35+	On ART	Stage 1 or 2	>=18.5	Not pregnant	Started IPT, EMR alone	1
295	1	Q1-2017	0	Female	35+	On ART	Stage 1 or 2	>=18.5	Not pregnant	Started IPT, EMR alone	1
295	1	Q1-2018	0	Female	35+	On ART	Stage 1 or 2	>=18.5	Not pregnant	Started IPT, EMR alone	1
295	1	Q1-2019	0	Female	35+	On ART	Stage 1 or 2	>=18.5	Not pregnant	Started IPT, EMR alone	1
296	1	Q1-2016	0	Female	25_34	On ART	Stage 1 or 2	>=18.5	Not pregnant	Started IPT, EMR alone	1
296	1	Q1-2017	0	Female	25_34	On ART	Stage 1 or 2	>=18.5	Not pregnant	Started IPT, EMR alone	1
296	1	Q1-2018	0	Female	35+	On ART	Stage 1 or 2	>=18.5	Not pregnant	Started IPT, EMR alone	1
296	1	Q1-2019	0	Female	35+	On ART	Stage 1 or 2	>=18.5	Not pregnant	Started IPT, EMR alone	1
297	1	Q1-2016	0	Male	35+	On ART	Stage 1 or 2	>=18.5		Started IPT, EMR alone	1
297	1	Q1-2017	0	Male	35+	On ART	Stage 1 or 2	>=18.5		Started IPT, EMR alone	1
297	1	Q1-2018	0	Male	35+	On ART	Stage 1 or 2	>=18.5		Started IPT, EMR alone	1
297	1	Q1-2019	0	Male	35+	On ART	Stage 1 or 2	>=18.5		Started IPT, EMR alone	1
298	1	Q1-2016	0	Female	35+	On ART	Stage 1 or 2	>=18.5	Not pregnant	Started IPT, EMR alone	1
298	1	Q1-2017	0	Female	35+	On ART	Stage 1 or 2	>=18.5	Not pregnant	Started IPT, EMR alone	1
299	1	Q1-2016	0	Female	35+	On ART	Stage 1 or 2	>=18.5	Not pregnant	Started IPT, EMR alone	1
299	1	Q1-2017	0	Female	35+	On ART	Stage 1 or 2	>=18.5	Pregnant	Started IPT, EMR alone	1
299	1	Q1-2018	0	Female	35+	On ART	Stage 1 or 2	>=18.5	Not pregnant	Started IPT, EMR alone	1
299	1	Q1-2019	0	Female	35+	On ART	Stage 1 or 2	>=18.5	Not pregnant	Started IPT, EMR alone	1
300	1	Q3-2016	0	Female	25_34	On ART	Stage 1 or 2		Not pregnant	Started IPT, EMR alone	1
300	1	Q1-2017	0	Female	25_34	On ART	Stage 1 or 2	>=18.5	Not pregnant	Started IPT, EMR alone	1
300	1	Q1-2018	0	Female	25_34	On ART	Stage 1 or 2	>=18.5	Not pregnant	Started IPT, EMR alone	1
300	1	Q1-2019	0	Female	25_34	On ART	Stage 1 or 2	>=18.5	Not pregnant	Started IPT, EMR alone	1
301	1	Q1-2016	0	Male	25_34	On ART	Stage 1 or 2	>=18.5		Started IPT, EMR alone	1
301	1	Q1-2017	0	Male	25_34	On ART	Stage 1 or 2	>=18.5		Started IPT, EMR alone	1
301	1	Q1-2018	0	Male	25_34	On ART	Stage 1 or 2	>=18.5		Started IPT, EMR alone	1
301	1	Q1-2019	0	Male	25_34	On ART	Stage 1 or 2	>=18.5		Started IPT, EMR alone	1
302	1	Q1-2016	0	Female	35+	On ART	Stage 1 or 2	>=18.5	Not pregnant	Started IPT, EMR alone	1
302	1	Q1-2017	0	Female	35+	On ART	Stage 1 or 2	>=18.5	Not pregnant	Started IPT, EMR alone	1
302	1	Q1-2018	0	Female	35+	On ART	Stage 1 or 2	>=18.5	Not pregnant	Started IPT, EMR alone	1
302	1	Q2-2019	0	Female	35+	On ART	Stage 1 or 2	>=18.5	Not pregnant	Started IPT, EMR alone	1
303	1	Q1-2016	0	Female	35+	On ART	Stage 1 or 2	>=18.5	Not pregnant	Started IPT, EMR alone	1
303	1	Q1-2017	0	Female	35+	On ART	Stage 1 or 2	>=18.5	Not pregnant	Started IPT, EMR alone	1
303	1	Q2-2018	0	Female	35+	On ART	3 or 4	>=18.5	Not pregnant	Started IPT, EMR alone	1
303	1	Q2-2019	0	Female	35+	On ART	Stage 1 or 2	>=18.5	Not pregnant	Started IPT, EMR alone	1
304	1	Q1-2016	0	Male	35+	On ART	Stage 1 or 2	>=18.5		Started IPT, EMR alone	1
304	1	Q1-2017	0	Male	35+	On ART	Stage 1 or 2	>=18.5		Started IPT, EMR alone	1
305	1	Q1-2016	0	Female	25_34	On ART	Stage 1 or 2	>=18.5	Not pregnant	Started IPT, EMR alone	1
305	1	Q1-2019	0	Female	25_34	On ART	Stage 1 or 2	>=18.5	Not pregnant	Started IPT, EMR alone	1
306	1	Q1-2016	0	Male	35+	On ART	Stage 1 or 2	>=18.5		Started IPT, EMR alone	1
306	1	Q1-2017	0	Male	35+	On ART	Stage 1 or 2	<18.5		Started IPT, EMR alone	1
306	1	Q1-2018	0	Male	35+	On ART	Stage 1 or 2	>=18.5		Started IPT, EMR alone	1
306	1	Q2-2019	0	Male	35+	On ART	Stage 1 or 2	<18.5		Started IPT, EMR alone	1
307	1	Q1-2017	0	Male	15_19	On ART	Stage 1 or 2	>=18.5		Started IPT, EMR alone	1
308	1	Q1-2016	0	Female	35+	On ART	Stage 1 or 2	>=18.5	Not pregnant	Started IPT, EMR alone	1
308	1	Q1-2017	0	Female	35+	On ART	Stage 1 or 2	>=18.5	Not pregnant	Started IPT, EMR alone	1
308	1	Q1-2018	0	Female	35+	On ART	Stage 1 or 2	>=18.5	Not pregnant	Started IPT, EMR alone	1
308	1	Q1-2019	0	Female	35+	On ART	Stage 1 or 2	>=18.5	Not pregnant	Started IPT, EMR alone	1
309	1	Q1-2016	0	Female	35+	On ART	Stage 1 or 2	<18.5	Not pregnant	Started IPT, EMR alone	1
309	1	Q1-2017	0	Female	35+	On ART	Stage 1 or 2	<18.5	Not pregnant	Started IPT, EMR alone	1
309	1	Q1-2018	0	Female	35+	On ART	Stage 1 or 2	<18.5	Not pregnant	Started IPT, EMR alone	1
309	1	Q1-2019	0	Female	35+	On ART	Stage 1 or 2	<18.5	Not pregnant	Started IPT, EMR alone	1
310	1	Q1-2016	0	Female	25_34	On ART	Stage 1 or 2	>=18.5	Not pregnant	Started IPT, EMR alone	1
310	1	Q1-2017	0	Female	25_34	On ART	Stage 1 or 2	>=18.5	Not pregnant	Started IPT, EMR alone	1
310	1	Q1-2018	0	Female	25_34	On ART	Stage 1 or 2	>=18.5	Not pregnant	Started IPT, EMR alone	1
310	1	Q1-2019	0	Female	35+	On ART	Stage 1 or 2	>=18.5	Not pregnant	Started IPT, EMR alone	1
311	1	Q1-2016	0	Female	25_34	On ART	3 or 4	<18.5	Not pregnant	Started IPT, EMR alone	1
312	1	Q1-2016	0	Female	35+	On ART	Stage 1 or 2		Not pregnant	Started IPT, EMR alone	1
313	1	Q1-2016	0	Female	35+	On ART	Stage 1 or 2	>=18.5	Not pregnant	Started IPT, EMR alone	1
313	1	Q1-2017	0	Female	35+	On ART	Stage 1 or 2	>=18.5	Not pregnant	Started IPT, EMR alone	1
313	1	Q2-2018	0	Female	35+	On ART	Stage 1 or 2	>=18.5	Not pregnant	Started IPT, EMR alone	1
313	1	Q2-2019	0	Female	35+	On ART	Stage 1 or 2	>=18.5	Not pregnant	Started IPT, EMR alone	1
314	1	Q1-2016	0	Female	35+	On ART	Stage 1 or 2	>=18.5	Not pregnant	Started IPT, EMR alone	1
314	1	Q1-2017	0	Female	35+	On ART	Stage 1 or 2	>=18.5	Not pregnant	Started IPT, EMR alone	1
314	1	Q1-2018	0	Female	35+	On ART	Stage 1 or 2	>=18.5	Not pregnant	Started IPT, EMR alone	1
314	1	Q1-2019	0	Female	35+	On ART	Stage 1 or 2	>=18.5	Not pregnant	Started IPT, EMR alone	1
315	1	Q1-2016	0	Female	35+	On ART	Stage 1 or 2	>=18.5	Not pregnant	Started IPT, EMR alone	1
315	1	Q1-2017	0	Female	35+	On ART	Stage 1 or 2	>=18.5	Not pregnant	Started IPT, EMR alone	1
315	1	Q1-2018	0	Female	35+	On ART	Stage 1 or 2	>=18.5	Not pregnant	Started IPT, EMR alone	1
315	1	Q2-2019	0	Female	35+	On ART	Stage 1 or 2	>=18.5	Not pregnant	Started IPT, EMR alone	1
316	1	Q1-2016	0	Female	35+	On ART	Stage 1 or 2	>=18.5	Not pregnant	Started IPT, EMR alone	1
316	1	Q1-2017	0	Female	35+	On ART	Stage 1 or 2	>=18.5	Not pregnant	Started IPT, EMR alone	1
316	1	Q1-2018	0	Female	35+	On ART	Stage 1 or 2	>=18.5	Not pregnant	Started IPT, EMR alone	1
316	1	Q1-2019	0	Female	35+	On ART	Stage 1 or 2	>=18.5	Not pregnant	Started IPT, EMR alone	1
317	1	Q1-2016	0	Female	25_34	On ART	Stage 1 or 2	>=18.5	Not pregnant	Started IPT, EMR alone	1
317	1	Q1-2017	0	Female	25_34	On ART	Stage 1 or 2	>=18.5	Not pregnant	Started IPT, EMR alone	1
317	1	Q1-2018	0	Female	35+	On ART	Stage 1 or 2	>=18.5	Not pregnant	Started IPT, EMR alone	1
317	1	Q2-2019	0	Female	35+	On ART	Stage 1 or 2	>=18.5	Not pregnant	Started IPT, EMR alone	1
318	1	Q1-2016	0	Male	35+	On ART	Stage 1 or 2	>=18.5		Started IPT, EMR alone	1
318	1	Q1-2017	0	Male	35+	On ART	Stage 1 or 2	>=18.5		Started IPT, EMR alone	1
319	1	Q1-2016	0	Female	25_34	On ART	Stage 1 or 2	>=18.5	Not pregnant	Started IPT, register & EMR	1
319	1	Q1-2017	0	Female	25_34	On ART	Stage 1 or 2	>=18.5	Not pregnant	Started IPT, register & EMR	1
319	1	Q1-2018	0	Female	25_34	On ART	Stage 1 or 2	>=18.5	Not pregnant	Started IPT, register & EMR	1
319	1	Q2-2019	1	Female	25_34	On ART	Stage 1 or 2		Not pregnant	Started IPT, register & EMR	1
320	1	Q1-2016	0	Male	35+	On ART	Stage 1 or 2	>=18.5		Started IPT, EMR alone	1
320	1	Q1-2017	0	Male	35+	On ART	Stage 1 or 2	>=18.5		Started IPT, EMR alone	1
320	1	Q1-2018	0	Male	35+	On ART	Stage 1 or 2	>=18.5		Started IPT, EMR alone	1
320	1	Q1-2019	0	Male	35+	On ART	Stage 1 or 2	>=18.5		Started IPT, EMR alone	1
321	1	Q1-2016	0	Female	35+	On ART	Stage 1 or 2	<18.5	Not pregnant	Started IPT, EMR alone	1
321	1	Q1-2017	0	Female	35+	On ART	Stage 1 or 2	>=18.5	Not pregnant	Started IPT, EMR alone	1
321	1	Q1-2018	0	Female	35+	On ART	Stage 1 or 2	<18.5	Not pregnant	Started IPT, EMR alone	1
321	1	Q2-2019	0	Female	35+	On ART	3 or 4	<18.5	Not pregnant	Started IPT, EMR alone	1
322	1	Q1-2016	0	Female	25_34	On ART	Stage 1 or 2	>=18.5	Not pregnant	Started IPT, EMR alone	1
322	1	Q1-2017	0	Female	25_34	On ART	Stage 1 or 2	>=18.5	Not pregnant	Started IPT, EMR alone	1
323	1	Q1-2016	0	Female	35+	On ART	Stage 1 or 2	>=18.5	Not pregnant	Started IPT, EMR alone	1
323	1	Q1-2017	0	Female	35+	On ART	Stage 1 or 2	>=18.5	Not pregnant	Started IPT, EMR alone	1
323	1	Q1-2018	0	Female	35+	On ART	Stage 1 or 2	>=18.5	Not pregnant	Started IPT, EMR alone	1
323	1	Q2-2019	0	Female	35+	On ART	Stage 1 or 2	>=18.5	Not pregnant	Started IPT, EMR alone	1
324	1	Q1-2016	0	Male	35+	On ART	Stage 1 or 2	>=18.5		Started IPT, EMR alone	1
325	1	Q2-2016	0	Female	35+	On ART	Stage 1 or 2	<18.5	Not pregnant	Started IPT, EMR alone	1
325	1	Q1-2017	0	Female	35+	On ART	Stage 1 or 2	<18.5	Not pregnant	Started IPT, EMR alone	1
325	1	Q1-2018	0	Female	35+	On ART	Stage 1 or 2	<18.5	Not pregnant	Started IPT, EMR alone	1
325	1	Q1-2019	0	Female	35+	On ART	Stage 1 or 2	<18.5	Not pregnant	Started IPT, EMR alone	1
326	1	Q1-2016	0	Female	25_34	On ART	Stage 1 or 2	>=18.5	Not pregnant	Started IPT, EMR alone	1
326	1	Q1-2017	0	Female	25_34	On ART	Stage 1 or 2	>=18.5	Pregnant	Started IPT, EMR alone	1
326	1	Q1-2018	0	Female	35+	On ART	Stage 1 or 2	>=18.5	Pregnant	Started IPT, EMR alone	1
327	1	Q1-2016	0	Male	35+	On ART	Stage 1 or 2	>=18.5		Started IPT, EMR alone	1
327	1	Q1-2017	0	Male	35+	On ART	Stage 1 or 2	>=18.5		Started IPT, EMR alone	1
327	1	Q1-2018	0	Male	35+	On ART	Stage 1 or 2	>=18.5		Started IPT, EMR alone	1
327	1	Q1-2019	0	Male	35+	On ART	Stage 1 or 2	>=18.5		Started IPT, EMR alone	1
328	1	Q1-2016	0	Female	35+	On ART	Stage 1 or 2	<18.5	Not pregnant	Started IPT, register & EMR	1
328	1	Q1-2017	0	Female	35+	On ART	Stage 1 or 2	>=18.5	Not pregnant	Started IPT, register & EMR	1
328	1	Q1-2018	0	Female	35+	On ART	Stage 1 or 2	>=18.5	Not pregnant	Started IPT, register & EMR	1
328	1	Q2-2019	1	Female	35+	On ART	Stage 1 or 2	>=18.5	Not pregnant	Started IPT, register & EMR	1
329	1	Q1-2016	0	Male	35+	On ART	Stage 1 or 2	>=18.5		Started IPT, EMR alone	1
329	1	Q1-2017	0	Male	35+	On ART	Stage 1 or 2	>=18.5		Started IPT, EMR alone	1
329	1	Q1-2018	0	Male	35+	On ART	Stage 1 or 2	>=18.5		Started IPT, EMR alone	1
329	1	Q1-2019	0	Male	35+	On ART	Stage 1 or 2	>=18.5		Started IPT, EMR alone	1
330	1	Q1-2016	0	Male	15_19	On ART	Stage 1 or 2	<18.5		Started IPT, EMR alone	1
330	1	Q1-2017	0	Male	20_24	On ART	Stage 1 or 2	>=18.5		Started IPT, EMR alone	1
330	1	Q1-2018	0	Male	20_24	On ART	Stage 1 or 2	>=18.5		Started IPT, EMR alone	1
330	1	Q1-2019	0	Male	20_24	On ART	Stage 1 or 2	<18.5		Started IPT, EMR alone	1
331	1	Q1-2016	0	Female	25_34	On ART	Stage 1 or 2	>=18.5	Not pregnant	Started IPT, EMR alone	1
331	1	Q1-2017	0	Female	35+	On ART	Stage 1 or 2	>=18.5	Not pregnant	Started IPT, EMR alone	1
331	1	Q1-2018	0	Female	35+	On ART	Stage 1 or 2	>=18.5	Not pregnant	Started IPT, EMR alone	1
331	1	Q1-2019	0	Female	35+	On ART	Stage 1 or 2	>=18.5	Not pregnant	Started IPT, EMR alone	1
332	1	Q1-2016	0	Female	35+	On ART	Stage 1 or 2	>=18.5	Not pregnant	Started IPT, EMR alone	1
332	1	Q1-2017	0	Female	35+	On ART	Stage 1 or 2	>=18.5	Not pregnant	Started IPT, EMR alone	1
332	1	Q2-2018	0	Female	35+	On ART	Stage 1 or 2		Not pregnant	Started IPT, EMR alone	1
332	1	Q2-2019	0	Female	35+	On ART	Stage 1 or 2	>=18.5	Not pregnant	Started IPT, EMR alone	1
333	1	Q1-2016	0	Female	25_34	On ART	Stage 1 or 2	>=18.5	Not pregnant	Started IPT, EMR alone	1
333	1	Q1-2017	0	Female	25_34	On ART	Stage 1 or 2	>=18.5	Not pregnant	Started IPT, EMR alone	1
333	1	Q1-2018	0	Female	25_34	On ART	Stage 1 or 2	>=18.5	Not pregnant	Started IPT, EMR alone	1
333	1	Q1-2019	0	Female	25_34	On ART	Stage 1 or 2	>=18.5	Not pregnant	Started IPT, EMR alone	1
334	1	Q1-2016	0	Female	25_34	On ART	Stage 1 or 2	>=18.5	Not pregnant	Started IPT, register & EMR	1
334	1	Q1-2017	0	Female	25_34	On ART	Stage 1 or 2	>=18.5	Not pregnant	Started IPT, register & EMR	1
334	1	Q1-2018	0	Female	25_34	On ART	Stage 1 or 2	>=18.5	Not pregnant	Started IPT, register & EMR	1
334	1	Q1-2019	0	Female	35+	On ART	Stage 1 or 2	>=18.5	Not pregnant	Started IPT, register & EMR	1
335	1	Q1-2016	0	Female	35+	On ART	Stage 1 or 2	>=18.5	Not pregnant	Started IPT, EMR alone	1
335	1	Q1-2017	0	Female	35+	On ART	Stage 1 or 2	>=18.5	Not pregnant	Started IPT, EMR alone	1
335	1	Q1-2018	0	Female	35+	On ART	Stage 1 or 2	>=18.5	Not pregnant	Started IPT, EMR alone	1
335	1	Q1-2019	0	Female	35+	On ART	Stage 1 or 2	>=18.5	Not pregnant	Started IPT, EMR alone	1
336	1	Q1-2016	0	Female	35+	On ART	Stage 1 or 2	>=18.5	Not pregnant	Started IPT, EMR alone	1
336	1	Q1-2017	0	Female	35+	On ART	Stage 1 or 2	>=18.5	Not pregnant	Started IPT, EMR alone	1
336	1	Q1-2018	0	Female	35+	On ART	Stage 1 or 2	<18.5	Not pregnant	Started IPT, EMR alone	1
336	1	Q1-2019	0	Female	35+	On ART	Stage 1 or 2	<18.5	Not pregnant	Started IPT, EMR alone	1
337	1	Q1-2016	0	Female	35+	On ART	Stage 1 or 2	>=18.5	Not pregnant	Started IPT, EMR alone	1
337	1	Q1-2017	0	Female	35+	On ART	Stage 1 or 2	>=18.5	Not pregnant	Started IPT, EMR alone	1
337	1	Q1-2018	0	Female	35+	On ART	Stage 1 or 2	>=18.5	Not pregnant	Started IPT, EMR alone	1
337	1	Q1-2019	0	Female	35+	On ART	Stage 1 or 2	>=18.5	Not pregnant	Started IPT, EMR alone	1
338	1	Q1-2016	0	Female	35+	On ART	Stage 1 or 2	>=18.5	Not pregnant	Started IPT, EMR alone	1
338	1	Q1-2017	0	Female	35+	On ART	Stage 1 or 2	>=18.5	Not pregnant	Started IPT, EMR alone	1
338	1	Q1-2018	0	Female	35+	On ART	Stage 1 or 2	>=18.5	Not pregnant	Started IPT, EMR alone	1
338	1	Q1-2019	0	Female	35+	On ART	Stage 1 or 2	>=18.5	Not pregnant	Started IPT, EMR alone	1
339	1	Q4-2018	1	Female	15_19	On ART	Stage 1 or 2	<18.5	Not pregnant	Started IPT, EMR alone	1
340	1	Q1-2016	0	Male	15_19	On ART	Stage 1 or 2	>=18.5		Started IPT, EMR alone	1
340	1	Q1-2017	0	Male	15_19	On ART	Stage 1 or 2	>=18.5		Started IPT, EMR alone	1
340	1	Q1-2018	0	Male	15_19	On ART	Stage 1 or 2	>=18.5		Started IPT, EMR alone	1
340	1	Q1-2019	0	Male	15_19	On ART	Stage 1 or 2			Started IPT, EMR alone	1
341	1	Q1-2016	0	Female	25_34	On ART	Stage 1 or 2	>=18.5	Not pregnant	Started IPT, EMR alone	1
341	1	Q1-2017	0	Female	25_34	On ART	Stage 1 or 2	>=18.5	Not pregnant	Started IPT, EMR alone	1
341	1	Q1-2018	0	Female	25_34	On ART	Stage 1 or 2	>=18.5	Not pregnant	Started IPT, EMR alone	1
341	1	Q1-2019	0	Female	25_34	On ART	Stage 1 or 2	>=18.5	Not pregnant	Started IPT, EMR alone	1
342	1	Q2-2019	0	Female	15_19	On ART	Stage 1 or 2		Not pregnant	Started IPT, EMR alone	1
343	1	Q1-2016	0	Female	25_34	On ART	Stage 1 or 2	>=18.5	Not pregnant	Started IPT, EMR alone	1
343	1	Q1-2019	0	Female	35+	On ART	Stage 1 or 2	>=18.5	Not pregnant	Started IPT, EMR alone	1
344	1	Q1-2016	0	Female	35+	On ART	Stage 1 or 2	>=18.5	Not pregnant	Started IPT, EMR alone	1
344	1	Q1-2017	0	Female	35+	On ART	Stage 1 or 2	>=18.5	Not pregnant	Started IPT, EMR alone	1
344	1	Q1-2018	0	Female	35+	On ART	Stage 1 or 2	>=18.5	Not pregnant	Started IPT, EMR alone	1
344	1	Q2-2019	0	Female	35+	On ART	Stage 1 or 2	>=18.5	Not pregnant	Started IPT, EMR alone	1
345	1	Q1-2016	0	Female	25_34	On ART	Stage 1 or 2	>=18.5	Pregnant	Started IPT, EMR alone	1
345	1	Q1-2017	0	Female	25_34	On ART	Stage 1 or 2	>=18.5	Not pregnant	Started IPT, EMR alone	1
345	1	Q1-2018	0	Female	25_34	On ART	Stage 1 or 2	>=18.5	Not pregnant	Started IPT, EMR alone	1
345	1	Q1-2019	0	Female	35+	On ART	Stage 1 or 2	>=18.5	Not pregnant	Started IPT, EMR alone	1
346	1	Q1-2016	0	Male	35+	On ART	Stage 1 or 2	<18.5		Started IPT, EMR alone	1
346	1	Q1-2017	0	Male	35+	On ART	Stage 1 or 2	<18.5		Started IPT, EMR alone	1
346	1	Q1-2018	0	Male	35+	On ART	Stage 1 or 2	>=18.5		Started IPT, EMR alone	1
347	1	Q1-2016	0	Female	35+	On ART	Stage 1 or 2	>=18.5	Not pregnant	Started IPT, EMR alone	1
347	1	Q1-2017	0	Female	35+	On ART	Stage 1 or 2	>=18.5	Not pregnant	Started IPT, EMR alone	1
347	1	Q1-2018	0	Female	35+	On ART	Stage 1 or 2	>=18.5	Not pregnant	Started IPT, EMR alone	1
347	1	Q1-2019	0	Female	35+	On ART	Stage 1 or 2	>=18.5	Not pregnant	Started IPT, EMR alone	1
348	1	Q1-2016	0	Female	35+	On ART	Stage 1 or 2	>=18.5	Not pregnant	Started IPT, EMR alone	1
348	1	Q1-2017	0	Female	35+	On ART	Stage 1 or 2	>=18.5	Not pregnant	Started IPT, EMR alone	1
348	1	Q1-2018	0	Female	35+	On ART	Stage 1 or 2	>=18.5	Not pregnant	Started IPT, EMR alone	1
348	1	Q1-2019	0	Female	35+	On ART	Stage 1 or 2	>=18.5	Not pregnant	Started IPT, EMR alone	1
349	1	Q4-2017	0	Female	15_19	On ART	Stage 1 or 2		Not pregnant	Started IPT, EMR alone	1
349	1	Q1-2018	0	Female	15_19	On ART	Stage 1 or 2	<18.5	Not pregnant	Started IPT, EMR alone	1
350	1	Q1-2016	0	Female	25_34	On ART	Stage 1 or 2	>=18.5	Pregnant	Started IPT, EMR alone	1
350	1	Q1-2017	0	Female	25_34	On ART	Stage 1 or 2	>=18.5	Not pregnant	Started IPT, EMR alone	1
350	1	Q1-2018	0	Female	25_34	On ART	Stage 1 or 2	>=18.5	Not pregnant	Started IPT, EMR alone	1
350	1	Q1-2019	0	Female	25_34	On ART	Stage 1 or 2	>=18.5	Not pregnant	Started IPT, EMR alone	1
351	1	Q1-2016	0	Female	35+	On ART	Stage 1 or 2	>=18.5	Not pregnant	Started IPT, EMR alone	1
351	1	Q1-2017	0	Female	35+	On ART	Stage 1 or 2	>=18.5	Not pregnant	Started IPT, EMR alone	1
351	1	Q1-2018	0	Female	35+	On ART	Stage 1 or 2	>=18.5	Not pregnant	Started IPT, EMR alone	1
351	1	Q2-2019	0	Female	35+	On ART	Stage 1 or 2	>=18.5	Not pregnant	Started IPT, EMR alone	1
352	1	Q1-2016	0	Female	25_34	On ART	Stage 1 or 2	>=18.5	Not pregnant	Started IPT, EMR alone	1
352	1	Q1-2017	0	Female	25_34	On ART	Stage 1 or 2	>=18.5	Not pregnant	Started IPT, EMR alone	1
352	1	Q1-2018	0	Female	25_34	On ART	Stage 1 or 2	>=18.5	Not pregnant	Started IPT, EMR alone	1
352	1	Q1-2019	0	Female	25_34	On ART	Stage 1 or 2	>=18.5	Not pregnant	Started IPT, EMR alone	1
353	1	Q1-2016	0	Female	25_34	On ART	Stage 1 or 2	<18.5	Not pregnant	Started IPT, EMR alone	1
353	1	Q1-2017	0	Female	25_34	On ART	Stage 1 or 2	>=18.5	Not pregnant	Started IPT, EMR alone	1
353	1	Q1-2018	0	Female	25_34	On ART	Stage 1 or 2	>=18.5	Pregnant	Started IPT, EMR alone	1
353	1	Q1-2019	0	Female	25_34	On ART	Stage 1 or 2	>=18.5	Not pregnant	Started IPT, EMR alone	1
354	1	Q1-2016	0	Male	35+	On ART	Stage 1 or 2	>=18.5		Started IPT, EMR alone	1
354	1	Q1-2017	0	Male	35+	On ART	Stage 1 or 2	>=18.5		Started IPT, EMR alone	1
354	1	Q1-2018	0	Male	35+	On ART	Stage 1 or 2	>=18.5		Started IPT, EMR alone	1
354	1	Q2-2019	0	Male	35+	On ART	Stage 1 or 2	>=18.5		Started IPT, EMR alone	1
355	1	Q1-2016	0	Male	35+	On ART	Stage 1 or 2	>=18.5		Started IPT, EMR alone	1
355	1	Q1-2017	0	Male	35+	On ART	Stage 1 or 2	>=18.5		Started IPT, EMR alone	1
355	1	Q1-2018	0	Male	35+	On ART	Stage 1 or 2	>=18.5		Started IPT, EMR alone	1
355	1	Q1-2019	0	Male	35+	On ART	Stage 1 or 2	>=18.5		Started IPT, EMR alone	1
356	1	Q1-2016	0	Male	35+	On ART	Stage 1 or 2	<18.5		Started IPT, register & EMR	1
356	1	Q1-2017	0	Male	35+	On ART	Stage 1 or 2	<18.5		Started IPT, register & EMR	1
356	1	Q2-2018	0	Male	35+	On ART	Stage 1 or 2	<18.5		Started IPT, register & EMR	1
357	1	Q1-2016	0	Female	15_19	On ART	Stage 1 or 2	<18.5	Not pregnant	Started IPT, EMR alone	1
357	1	Q1-2017	0	Female	15_19	On ART	Stage 1 or 2	>=18.5	Not pregnant	Started IPT, EMR alone	1
357	1	Q1-2018	0	Female	15_19	On ART	Stage 1 or 2	>=18.5	Not pregnant	Started IPT, EMR alone	1
357	1	Q1-2019	0	Female	20_24	On ART	Stage 1 or 2	>=18.5	Pregnant	Started IPT, EMR alone	1
358	1	Q1-2016	0	Female	35+	On ART	3 or 4	>=18.5	Not pregnant	Started IPT, EMR alone	1
358	1	Q1-2017	0	Female	35+	On ART	Stage 1 or 2	>=18.5	Not pregnant	Started IPT, EMR alone	1
358	1	Q1-2018	0	Female	35+	On ART	Stage 1 or 2	>=18.5	Not pregnant	Started IPT, EMR alone	1
358	1	Q2-2019	0	Female	35+	On ART	Stage 1 or 2	>=18.5	Not pregnant	Started IPT, EMR alone	1
359	1	Q1-2016	0	Male	35+	On ART	Stage 1 or 2	>=18.5		Started IPT, EMR alone	1
360	1	Q1-2016	0	Female	25_34	On ART	Stage 1 or 2	>=18.5	Not pregnant	Started IPT, EMR alone	1
360	1	Q1-2017	0	Female	25_34	On ART	Stage 1 or 2	>=18.5	Not pregnant	Started IPT, EMR alone	1
361	1	Q1-2016	0	Female	35+	On ART	Stage 1 or 2	>=18.5	Not pregnant	Started IPT, register & EMR	1
361	1	Q1-2017	0	Female	35+	On ART	Stage 1 or 2	>=18.5	Not pregnant	Started IPT, register & EMR	1
361	1	Q1-2018	0	Female	35+	On ART	Stage 1 or 2	>=18.5	Not pregnant	Started IPT, register & EMR	1
361	1	Q1-2019	1	Female	35+	On ART	Stage 1 or 2	>=18.5	Not pregnant	Started IPT, register & EMR	1
362	1	Q1-2016	0	Female	35+	On ART	Stage 1 or 2	>=18.5	Not pregnant	Started IPT, EMR alone	1
362	1	Q1-2017	0	Female	35+	On ART	Stage 1 or 2	>=18.5	Not pregnant	Started IPT, EMR alone	1
362	1	Q1-2018	0	Female	35+	On ART	Stage 1 or 2	>=18.5	Not pregnant	Started IPT, EMR alone	1
362	1	Q1-2019	0	Female	35+	On ART	Stage 1 or 2	>=18.5	Not pregnant	Started IPT, EMR alone	1
363	1	Q1-2016	0	Female	35+	On ART	Stage 1 or 2	>=18.5	Not pregnant	Started IPT, EMR alone	1
363	1	Q1-2017	0	Female	35+	On ART	Stage 1 or 2	>=18.5	Not pregnant	Started IPT, EMR alone	1
363	1	Q1-2018	0	Female	35+	On ART	Stage 1 or 2	>=18.5	Not pregnant	Started IPT, EMR alone	1
363	1	Q1-2019	0	Female	35+	On ART	Stage 1 or 2	>=18.5	Not pregnant	Started IPT, EMR alone	1
364	1	Q1-2016	0	Female	35+	On ART	Stage 1 or 2	>=18.5	Not pregnant	Started IPT, register & EMR	1
364	1	Q1-2017	0	Female	35+	On ART	Stage 1 or 2	>=18.5	Not pregnant	Started IPT, register & EMR	1
364	1	Q1-2018	0	Female	35+	On ART	Stage 1 or 2	>=18.5	Not pregnant	Started IPT, register & EMR	1
365	1	Q1-2016	0	Female	35+	On ART	Stage 1 or 2	>=18.5	Not pregnant	Started IPT, EMR alone	1
365	1	Q1-2017	0	Female	35+	On ART	Stage 1 or 2	>=18.5	Not pregnant	Started IPT, EMR alone	1
365	1	Q1-2018	0	Female	35+	On ART	Stage 1 or 2	>=18.5	Not pregnant	Started IPT, EMR alone	1
365	1	Q1-2019	0	Female	35+	On ART	Stage 1 or 2	>=18.5	Not pregnant	Started IPT, EMR alone	1
366	1	Q1-2016	0	Female	35+	On ART	Stage 1 or 2	>=18.5	Not pregnant	Started IPT, EMR alone	1
366	1	Q1-2017	0	Female	35+	On ART	Stage 1 or 2	>=18.5	Not pregnant	Started IPT, EMR alone	1
366	1	Q1-2018	0	Female	35+	On ART	Stage 1 or 2	>=18.5	Pregnant	Started IPT, EMR alone	1
366	1	Q1-2019	0	Female	35+	On ART	Stage 1 or 2	>=18.5	Not pregnant	Started IPT, EMR alone	1
367	1	Q1-2016	0	Male	35+	On ART	Stage 1 or 2	>=18.5		Started IPT, EMR alone	1
367	1	Q1-2017	0	Male	35+	On ART	Stage 1 or 2	>=18.5		Started IPT, EMR alone	1
367	1	Q1-2018	0	Male	35+	On ART	Stage 1 or 2	>=18.5		Started IPT, EMR alone	1
367	1	Q1-2019	0	Male	35+	On ART	Stage 1 or 2	>=18.5		Started IPT, EMR alone	1
368	1	Q1-2016	0	Male	35+	On ART	Stage 1 or 2	>=18.5		Started IPT, EMR alone	1
369	1	Q1-2016	0	Female	35+	On ART	Stage 1 or 2	>=18.5	Not pregnant	Started IPT, EMR alone	1
369	1	Q1-2017	0	Female	35+	On ART	Stage 1 or 2	>=18.5	Not pregnant	Started IPT, EMR alone	1
369	1	Q1-2018	0	Female	35+	On ART	Stage 1 or 2	>=18.5	Pregnant	Started IPT, EMR alone	1
369	1	Q1-2019	0	Female	35+	On ART	Stage 1 or 2	>=18.5	Not pregnant	Started IPT, EMR alone	1
370	1	Q1-2016	0	Male	35+	On ART	Stage 1 or 2	<18.5		Started IPT, register & EMR	1
370	1	Q1-2017	0	Male	35+	On ART	Stage 1 or 2	<18.5		Started IPT, register & EMR	1
370	1	Q1-2018	0	Male	35+	On ART	Stage 1 or 2	<18.5		Started IPT, register & EMR	1
370	1	Q1-2019	0	Male	35+	On ART	Stage 1 or 2	<18.5		Started IPT, register & EMR	1
371	1	Q1-2016	0	Male	20_24	On ART	Stage 1 or 2	>=18.5		Started IPT, register & EMR	1
371	1	Q1-2017	0	Male	25_34	On ART	Stage 1 or 2	>=18.5		Started IPT, register & EMR	1
371	1	Q1-2018	0	Male	25_34	On ART	Stage 1 or 2	>=18.5		Started IPT, register & EMR	1
371	1	Q1-2019	0	Male	25_34	On ART	Stage 1 or 2	>=18.5		Started IPT, register & EMR	1
372	1	Q1-2016	0	Female	35+	On ART	Stage 1 or 2	>=18.5	Not pregnant	Started IPT, register & EMR	1
372	1	Q1-2017	0	Female	35+	On ART	Stage 1 or 2	>=18.5	Not pregnant	Started IPT, register & EMR	1
372	1	Q2-2018	0	Female	35+	On ART	Stage 1 or 2	>=18.5	Not pregnant	Started IPT, register & EMR	1
372	1	Q2-2019	1	Female	35+	On ART	Stage 1 or 2	>=18.5	Not pregnant	Started IPT, register & EMR	1
373	1	Q1-2016	0	Female	35+	On ART	Stage 1 or 2	>=18.5	Not pregnant	Started IPT, EMR alone	1
373	1	Q1-2017	0	Female	35+	On ART	Stage 1 or 2	>=18.5	Not pregnant	Started IPT, EMR alone	1
373	1	Q1-2018	0	Female	35+	On ART	Stage 1 or 2	>=18.5	Not pregnant	Started IPT, EMR alone	1
373	1	Q1-2019	0	Female	35+	On ART	Stage 1 or 2	<18.5	Not pregnant	Started IPT, EMR alone	1
374	1	Q1-2016	0	Female	35+	On ART	Stage 1 or 2	>=18.5	Not pregnant	Started IPT, EMR alone	1
374	1	Q1-2017	0	Female	35+	On ART	Stage 1 or 2	>=18.5	Not pregnant	Started IPT, EMR alone	1
374	1	Q1-2018	0	Female	35+	On ART	Stage 1 or 2	>=18.5	Not pregnant	Started IPT, EMR alone	1
374	1	Q2-2019	0	Female	35+	On ART	Stage 1 or 2	>=18.5	Not pregnant	Started IPT, EMR alone	1
375	1	Q2-2017	0	Female	15_19	Not on ART	Stage 1 or 2	>=18.5	Not pregnant	Started IPT, EMR alone	1
376	1	Q1-2016	0	Female	35+	On ART	Stage 1 or 2	>=18.5	Not pregnant	Started IPT, register & EMR	1
376	1	Q1-2017	0	Female	35+	On ART	Stage 1 or 2	>=18.5	Not pregnant	Started IPT, register & EMR	1
376	1	Q1-2018	0	Female	35+	On ART	Stage 1 or 2	>=18.5	Not pregnant	Started IPT, register & EMR	1
376	1	Q1-2019	1	Female	35+	On ART	Stage 1 or 2	>=18.5	Not pregnant	Started IPT, register & EMR	1
377	1	Q1-2016	0	Male	35+	On ART	Stage 1 or 2	<18.5		Started IPT, EMR alone	1
377	1	Q1-2017	0	Male	35+	On ART	Stage 1 or 2	>=18.5		Started IPT, EMR alone	1
377	1	Q1-2018	0	Male	35+	On ART	Stage 1 or 2	<18.5		Started IPT, EMR alone	1
377	1	Q1-2019	0	Male	35+	On ART	Stage 1 or 2	<18.5		Started IPT, EMR alone	1
378	1	Q1-2016	0	Male	25_34	On ART	Stage 1 or 2	>=18.5		Started IPT, EMR alone	1
378	1	Q1-2017	0	Male	35+	On ART	Stage 1 or 2	>=18.5		Started IPT, EMR alone	1
378	1	Q1-2018	0	Male	35+	On ART	Stage 1 or 2	>=18.5		Started IPT, EMR alone	1
378	1	Q1-2019	0	Male	35+	On ART	Stage 1 or 2	>=18.5		Started IPT, EMR alone	1
379	1	Q1-2016	0	Female	25_34	On ART	Stage 1 or 2	>=18.5	Pregnant	Started IPT, EMR alone	1
379	1	Q1-2017	0	Female	25_34	On ART	Stage 1 or 2	>=18.5	Not pregnant	Started IPT, EMR alone	1
379	1	Q1-2018	0	Female	25_34	On ART	Stage 1 or 2	>=18.5	Not pregnant	Started IPT, EMR alone	1
379	1	Q2-2019	0	Female	35+	On ART	Stage 1 or 2	>=18.5	Not pregnant	Started IPT, EMR alone	1
380	1	Q2-2016	0	Female	25_34	On ART	Stage 1 or 2	>=18.5	Not pregnant	Started IPT, EMR alone	1
380	1	Q1-2017	0	Female	25_34	On ART	Stage 1 or 2	>=18.5	Pregnant	Started IPT, EMR alone	1
380	1	Q1-2018	0	Female	25_34	On ART	Stage 1 or 2	>=18.5	Not pregnant	Started IPT, EMR alone	1
380	1	Q1-2019	0	Female	25_34	On ART	Stage 1 or 2	>=18.5	Not pregnant	Started IPT, EMR alone	1
381	1	Q1-2016	0	Male	15_19	On ART	Stage 1 or 2	<18.5		Started IPT, EMR alone	1
381	1	Q1-2017	0	Male	15_19	On ART	Stage 1 or 2	<18.5		Started IPT, EMR alone	1
382	1	Q1-2016	0	Male	25_34	On ART	Stage 1 or 2	<18.5		Started IPT, register & EMR	1
382	1	Q1-2017	0	Male	25_34	On ART	Stage 1 or 2	>=18.5		Started IPT, register & EMR	1
382	1	Q2-2018	0	Male	25_34	On ART	Stage 1 or 2	>=18.5		Started IPT, register & EMR	1
382	1	Q1-2019	1	Male	25_34	On ART	Stage 1 or 2	>=18.5		Started IPT, register & EMR	1
383	1	Q1-2016	0	Male	35+	On ART	Stage 1 or 2	>=18.5		Started IPT, EMR alone	1
383	1	Q1-2017	0	Male	35+	On ART	Stage 1 or 2	>=18.5		Started IPT, EMR alone	1
383	1	Q1-2018	0	Male	35+	On ART	Stage 1 or 2	>=18.5		Started IPT, EMR alone	1
383	1	Q1-2019	0	Male	35+	On ART	Stage 1 or 2	>=18.5		Started IPT, EMR alone	1
384	1	Q1-2016	0	Male	35+	On ART	Stage 1 or 2	<18.5		Started IPT, register & EMR	1
384	1	Q1-2017	0	Male	35+	On ART	Stage 1 or 2	<18.5		Started IPT, register & EMR	1
384	1	Q1-2018	0	Male	35+	On ART	Stage 1 or 2	<18.5		Started IPT, register & EMR	1
384	1	Q2-2019	1	Male	35+	On ART	Stage 1 or 2	<18.5		Started IPT, register & EMR	1
385	1	Q1-2016	0	Female	35+	On ART	Stage 1 or 2	>=18.5	Not pregnant	Started IPT, EMR alone	1
385	1	Q1-2017	0	Female	35+	On ART	Stage 1 or 2	>=18.5	Not pregnant	Started IPT, EMR alone	1
385	1	Q1-2018	0	Female	35+	On ART	Stage 1 or 2	>=18.5	Not pregnant	Started IPT, EMR alone	1
385	1	Q1-2019	0	Female	35+	On ART	Stage 1 or 2	>=18.5	Not pregnant	Started IPT, EMR alone	1
386	1	Q1-2016	0	Female	25_34	On ART	Stage 1 or 2	>=18.5	Not pregnant	Started IPT, EMR alone	1
386	1	Q1-2017	0	Female	25_34	On ART	Stage 1 or 2	>=18.5	Not pregnant	Started IPT, EMR alone	1
386	1	Q1-2018	0	Female	35+	On ART	Stage 1 or 2	>=18.5	Not pregnant	Started IPT, EMR alone	1
386	1	Q1-2019	0	Female	35+	On ART	Stage 1 or 2	>=18.5	Not pregnant	Started IPT, EMR alone	1
387	1	Q1-2016	0	Female	35+	On ART	Stage 1 or 2	>=18.5	Not pregnant	Started IPT, EMR alone	1
387	1	Q1-2017	0	Female	35+	On ART	Stage 1 or 2	>=18.5	Not pregnant	Started IPT, EMR alone	1
387	1	Q1-2018	0	Female	35+	On ART	Stage 1 or 2	>=18.5	Not pregnant	Started IPT, EMR alone	1
387	1	Q1-2019	0	Female	35+	On ART	Stage 1 or 2	>=18.5	Not pregnant	Started IPT, EMR alone	1
388	1	Q1-2016	0	Male	35+	On ART	Stage 1 or 2	>=18.5		Started IPT, EMR alone	1
388	1	Q1-2017	0	Male	35+	On ART	Stage 1 or 2	>=18.5		Started IPT, EMR alone	1
388	1	Q1-2018	0	Male	35+	On ART	Stage 1 or 2	>=18.5		Started IPT, EMR alone	1
388	1	Q2-2019	0	Male	35+	On ART	Stage 1 or 2	>=18.5		Started IPT, EMR alone	1
389	1	Q1-2016	0	Female	25_34	On ART	Stage 1 or 2	>=18.5	Not pregnant	Started IPT, EMR alone	1
389	1	Q1-2017	0	Female	35+	On ART	Stage 1 or 2	<18.5	Not pregnant	Started IPT, EMR alone	1
389	1	Q1-2018	0	Female	35+	On ART	Stage 1 or 2	>=18.5	Not pregnant	Started IPT, EMR alone	1
389	1	Q1-2019	0	Female	35+	On ART	Stage 1 or 2	>=18.5	Not pregnant	Started IPT, EMR alone	1
390	1	Q1-2016	0	Female	35+	On ART	Stage 1 or 2	>=18.5	Pregnant	Started IPT, EMR alone	1
390	1	Q1-2017	0	Female	35+	On ART	Stage 1 or 2	>=18.5	Not pregnant	Started IPT, EMR alone	1
390	1	Q3-2018	0	Female	35+	On ART	Stage 1 or 2		Not pregnant	Started IPT, EMR alone	1
391	1	Q1-2016	0	Female	25_34	On ART	Stage 1 or 2	>=18.5	Not pregnant	Started IPT, EMR alone	1
391	1	Q1-2017	0	Female	25_34	On ART	Stage 1 or 2	>=18.5	Not pregnant	Started IPT, EMR alone	1
391	1	Q1-2018	0	Female	25_34	On ART	Stage 1 or 2	>=18.5	Not pregnant	Started IPT, EMR alone	1
391	1	Q1-2019	0	Female	35+	On ART	Stage 1 or 2	>=18.5	Not pregnant	Started IPT, EMR alone	1
392	1	Q1-2016	0	Female	35+	On ART	Stage 1 or 2	<18.5	Not pregnant	Started IPT, EMR alone	1
392	1	Q1-2017	0	Female	35+	On ART	Stage 1 or 2	<18.5	Not pregnant	Started IPT, EMR alone	1
392	1	Q1-2018	0	Female	35+	On ART	Stage 1 or 2	<18.5	Not pregnant	Started IPT, EMR alone	1
392	1	Q1-2019	0	Female	35+	On ART	Stage 1 or 2	<18.5	Not pregnant	Started IPT, EMR alone	1
393	1	Q1-2016	0	Female	35+	On ART	Stage 1 or 2	>=18.5	Not pregnant	Started IPT, EMR alone	1
393	1	Q1-2017	0	Female	35+	On ART	Stage 1 or 2	>=18.5	Not pregnant	Started IPT, EMR alone	1
393	1	Q1-2018	0	Female	35+	On ART	Stage 1 or 2	>=18.5	Not pregnant	Started IPT, EMR alone	1
393	1	Q1-2019	0	Female	35+	On ART	Stage 1 or 2	>=18.5	Not pregnant	Started IPT, EMR alone	1
394	1	Q1-2016	0	Male	25_34	On ART	Stage 1 or 2			Started IPT, EMR alone	1
394	1	Q1-2017	0	Male	25_34	On ART	Stage 1 or 2	>=18.5		Started IPT, EMR alone	1
394	1	Q1-2018	0	Male	35+	On ART	Stage 1 or 2	>=18.5		Started IPT, EMR alone	1
394	1	Q1-2019	0	Male	35+	On ART	Stage 1 or 2	>=18.5		Started IPT, EMR alone	1
395	1	Q2-2016	0	Female	35+	On ART	Stage 1 or 2	>=18.5	Not pregnant	Started IPT, EMR alone	1
395	1	Q1-2017	0	Female	35+	On ART	Stage 1 or 2	>=18.5	Not pregnant	Started IPT, EMR alone	1
395	1	Q1-2018	0	Female	35+	On ART	Stage 1 or 2	>=18.5	Not pregnant	Started IPT, EMR alone	1
395	1	Q2-2019	0	Female	35+	On ART	Stage 1 or 2	>=18.5	Not pregnant	Started IPT, EMR alone	1
396	1	Q4-2019	0	Female	15_19	On ART	Stage 1 or 2		Not pregnant	Started IPT, EMR alone	1
397	1	Q1-2016	0	Female	25_34	On ART	Stage 1 or 2	>=18.5	Not pregnant	Started IPT, register & EMR	1
397	1	Q2-2017	0	Female	35+	On ART	Stage 1 or 2	>=18.5	Not pregnant	Started IPT, register & EMR	1
397	1	Q1-2018	0	Female	35+	On ART	Stage 1 or 2	>=18.5	Not pregnant	Started IPT, register & EMR	1
397	1	Q2-2019	1	Female	35+	On ART	Stage 1 or 2	>=18.5	Not pregnant	Started IPT, register & EMR	1
398	1	Q1-2016	0	Male	35+	On ART	Stage 1 or 2	>=18.5		Started IPT, EMR alone	1
398	1	Q1-2017	0	Male	35+	On ART	Stage 1 or 2	>=18.5		Started IPT, EMR alone	1
398	1	Q1-2018	0	Male	35+	On ART	Stage 1 or 2	>=18.5		Started IPT, EMR alone	1
398	1	Q1-2019	0	Male	35+	On ART	Stage 1 or 2	<18.5		Started IPT, EMR alone	1
399	1	Q1-2016	0	Male	35+	On ART	Stage 1 or 2	>=18.5		Started IPT, EMR alone	1
399	1	Q1-2017	0	Male	35+	On ART	Stage 1 or 2	>=18.5		Started IPT, EMR alone	1
399	1	Q1-2018	0	Male	35+	On ART	Stage 1 or 2	>=18.5		Started IPT, EMR alone	1
399	1	Q1-2019	0	Male	35+	On ART	Stage 1 or 2	>=18.5		Started IPT, EMR alone	1
400	1	Q1-2016	0	Female	25_34	On ART	Stage 1 or 2	>=18.5	Not pregnant	Started IPT, EMR alone	1
400	1	Q1-2017	0	Female	25_34	On ART	Stage 1 or 2	>=18.5	Not pregnant	Started IPT, EMR alone	1
400	1	Q1-2018	0	Female	35+	On ART	Stage 1 or 2	>=18.5	Not pregnant	Started IPT, EMR alone	1
400	1	Q1-2019	0	Female	35+	On ART	Stage 1 or 2	>=18.5	Not pregnant	Started IPT, EMR alone	1
401	1	Q1-2019	0	Female	15_19	On ART	Stage 1 or 2	>=18.5	Not pregnant	Started IPT, EMR alone	1
402	1	Q1-2016	0	Male	25_34	On ART	Stage 1 or 2	>=18.5		Started IPT, EMR alone	1
402	1	Q1-2017	0	Male	25_34	On ART	Stage 1 or 2	>=18.5		Started IPT, EMR alone	1
402	1	Q1-2018	0	Male	25_34	On ART	Stage 1 or 2	>=18.5		Started IPT, EMR alone	1
402	1	Q1-2019	0	Male	35+	On ART	Stage 1 or 2	>=18.5		Started IPT, EMR alone	1
403	1	Q1-2016	0	Male	35+	On ART	Stage 1 or 2	<18.5		Started IPT, EMR alone	1
403	1	Q1-2017	0	Male	35+	On ART	Stage 1 or 2	>=18.5		Started IPT, EMR alone	1
403	1	Q1-2018	0	Male	35+	On ART	Stage 1 or 2	>=18.5		Started IPT, EMR alone	1
403	1	Q1-2019	0	Male	35+	On ART	Stage 1 or 2	>=18.5		Started IPT, EMR alone	1
404	1	Q1-2016	0	Female	35+	On ART	Stage 1 or 2	>=18.5	Not pregnant	Started IPT, EMR alone	1
404	1	Q1-2017	0	Female	35+	On ART	Stage 1 or 2	>=18.5	Not pregnant	Started IPT, EMR alone	1
404	1	Q1-2018	0	Female	35+	On ART	Stage 1 or 2	>=18.5	Not pregnant	Started IPT, EMR alone	1
404	1	Q1-2019	0	Female	35+	On ART	Stage 1 or 2	>=18.5	Not pregnant	Started IPT, EMR alone	1
405	1	Q1-2016	0	Female	35+	On ART	Stage 1 or 2	>=18.5	Not pregnant	Started IPT, EMR alone	1
405	1	Q1-2017	0	Female	35+	On ART	Stage 1 or 2	>=18.5	Not pregnant	Started IPT, EMR alone	1
405	1	Q1-2018	0	Female	35+	On ART	Stage 1 or 2	>=18.5	Not pregnant	Started IPT, EMR alone	1
405	1	Q1-2019	0	Female	35+	On ART	Stage 1 or 2	>=18.5	Not pregnant	Started IPT, EMR alone	1
406	1	Q1-2016	0	Female	35+	On ART	Stage 1 or 2	>=18.5	Not pregnant	Started IPT, EMR alone	1
406	1	Q1-2017	0	Female	35+	On ART	Stage 1 or 2	>=18.5	Not pregnant	Started IPT, EMR alone	1
406	1	Q1-2018	0	Female	35+	On ART	Stage 1 or 2	>=18.5	Not pregnant	Started IPT, EMR alone	1
406	1	Q1-2019	0	Female	35+	On ART	Stage 1 or 2	>=18.5	Not pregnant	Started IPT, EMR alone	1
407	1	Q1-2016	0	Female	35+	On ART	Stage 1 or 2	>=18.5	Not pregnant	Started IPT, EMR alone	1
407	1	Q1-2017	0	Female	35+	On ART	Stage 1 or 2	>=18.5	Not pregnant	Started IPT, EMR alone	1
407	1	Q1-2018	0	Female	35+	On ART	Stage 1 or 2	>=18.5	Not pregnant	Started IPT, EMR alone	1
407	1	Q2-2019	0	Female	35+	On ART	Stage 1 or 2	>=18.5	Not pregnant	Started IPT, EMR alone	1
408	1	Q1-2016	0	Female	25_34	On ART	Stage 1 or 2	<18.5	Not pregnant	Started IPT, register & EMR	1
408	1	Q1-2017	0	Female	25_34	On ART	Stage 1 or 2	<18.5	Not pregnant	Started IPT, register & EMR	1
408	1	Q1-2018	0	Female	25_34	On ART	Stage 1 or 2	<18.5	Not pregnant	Started IPT, register & EMR	1
409	1	Q1-2016	0	Female	35+	On ART	Stage 1 or 2	>=18.5	Not pregnant	Started IPT, EMR alone	1
409	1	Q1-2017	0	Female	35+	On ART	Stage 1 or 2	>=18.5	Not pregnant	Started IPT, EMR alone	1
409	1	Q1-2018	0	Female	35+	On ART	Stage 1 or 2	>=18.5	Not pregnant	Started IPT, EMR alone	1
409	1	Q2-2019	0	Female	35+	On ART	Stage 1 or 2	>=18.5	Not pregnant	Started IPT, EMR alone	1
410	1	Q1-2016	0	Male	20_24	On ART	Stage 1 or 2	>=18.5		Started IPT, EMR alone	1
410	1	Q1-2017	0	Male	20_24	On ART	Stage 1 or 2	>=18.5		Started IPT, EMR alone	1
410	1	Q1-2018	0	Male	25_34	On ART	Stage 1 or 2	>=18.5		Started IPT, EMR alone	1
410	1	Q1-2019	0	Male	25_34	On ART	Stage 1 or 2	>=18.5		Started IPT, EMR alone	1
411	1	Q1-2016	0	Female	35+	On ART	Stage 1 or 2	>=18.5	Not pregnant	Started IPT, EMR alone	1
411	1	Q1-2017	0	Female	35+	On ART	Stage 1 or 2	>=18.5	Not pregnant	Started IPT, EMR alone	1
411	1	Q2-2018	0	Female	35+	On ART	Stage 1 or 2	>=18.5	Not pregnant	Started IPT, EMR alone	1
411	1	Q2-2019	0	Female	35+	On ART	Stage 1 or 2	>=18.5	Not pregnant	Started IPT, EMR alone	1
412	1	Q1-2016	0	Female	35+	On ART	Stage 1 or 2	>=18.5	Not pregnant	Started IPT, register & EMR	1
412	1	Q1-2017	0	Female	35+	On ART	Stage 1 or 2	>=18.5	Not pregnant	Started IPT, register & EMR	1
412	1	Q1-2018	0	Female	35+	On ART	Stage 1 or 2	>=18.5	Not pregnant	Started IPT, register & EMR	1
412	1	Q1-2019	0	Female	35+	On ART	Stage 1 or 2	>=18.5	Not pregnant	Started IPT, register & EMR	1
413	1	Q1-2016	0	Female	25_34	On ART	Stage 1 or 2	>=18.5	Not pregnant	Started IPT, EMR alone	1
413	1	Q1-2017	0	Female	25_34	On ART	Stage 1 or 2	>=18.5	Not pregnant	Started IPT, EMR alone	1
413	1	Q2-2018	0	Female	25_34	On ART	Stage 1 or 2	>=18.5	Not pregnant	Started IPT, EMR alone	1
413	1	Q2-2019	0	Female	25_34	On ART	Stage 1 or 2	>=18.5	Not pregnant	Started IPT, EMR alone	1
414	1	Q1-2016	0	Female	35+	On ART	Stage 1 or 2	<18.5	Not pregnant	Started IPT, register & EMR	1
414	1	Q1-2017	0	Female	35+	On ART	Stage 1 or 2	<18.5	Not pregnant	Started IPT, register & EMR	1
414	1	Q1-2018	0	Female	35+	On ART	Stage 1 or 2	>=18.5	Not pregnant	Started IPT, register & EMR	1
414	1	Q1-2019	1	Female	35+	On ART	Stage 1 or 2	<18.5	Not pregnant	Started IPT, register & EMR	1
415	1	Q1-2016	0	Male	35+	On ART	Stage 1 or 2	>=18.5		Started IPT, EMR alone	1
415	1	Q1-2017	0	Male	35+	On ART	Stage 1 or 2	>=18.5		Started IPT, EMR alone	1
415	1	Q1-2018	0	Male	35+	On ART	Stage 1 or 2	<18.5		Started IPT, EMR alone	1
415	1	Q1-2019	0	Male	35+	On ART	Stage 1 or 2	>=18.5		Started IPT, EMR alone	1
416	1	Q1-2016	0	Male	20_24	On ART	Stage 1 or 2	<18.5		Started IPT, EMR alone	1
416	1	Q1-2017	0	Male	20_24	On ART	Stage 1 or 2	>=18.5		Started IPT, EMR alone	1
416	1	Q1-2018	0	Male	20_24	On ART	Stage 1 or 2	<18.5		Started IPT, EMR alone	1
416	1	Q2-2019	0	Male	20_24	On ART	Stage 1 or 2	<18.5		Started IPT, EMR alone	1
417	1	Q1-2016	0	Female	35+	On ART	Stage 1 or 2	>=18.5	Not pregnant	Started IPT, EMR alone	1
417	1	Q1-2017	0	Female	35+	On ART	Stage 1 or 2	>=18.5	Not pregnant	Started IPT, EMR alone	1
417	1	Q1-2018	0	Female	35+	On ART	Stage 1 or 2	>=18.5	Not pregnant	Started IPT, EMR alone	1
417	1	Q1-2019	0	Female	35+	On ART	Stage 1 or 2	>=18.5	Not pregnant	Started IPT, EMR alone	1
418	1	Q1-2016	0	Male	35+	On ART	Stage 1 or 2	>=18.5		Started IPT, register & EMR	1
418	1	Q1-2017	0	Male	35+	On ART	Stage 1 or 2	>=18.5		Started IPT, register & EMR	1
418	1	Q2-2018	0	Male	35+	On ART	Stage 1 or 2	>=18.5		Started IPT, register & EMR	1
418	1	Q2-2019	1	Male	35+	On ART	Stage 1 or 2	>=18.5		Started IPT, register & EMR	1
419	1	Q1-2016	0	Female	35+	On ART	Stage 1 or 2	>=18.5	Not pregnant	Started IPT, EMR alone	1
419	1	Q1-2017	0	Female	35+	On ART	Stage 1 or 2	>=18.5	Not pregnant	Started IPT, EMR alone	1
419	1	Q1-2018	0	Female	35+	On ART	Stage 1 or 2	>=18.5	Not pregnant	Started IPT, EMR alone	1
419	1	Q1-2019	0	Female	35+	On ART	Stage 1 or 2	>=18.5	Not pregnant	Started IPT, EMR alone	1
420	1	Q1-2017	0	Female	35+	On ART	3 or 4	>=18.5	Not pregnant	Started IPT, EMR alone	1
420	1	Q1-2018	0	Female	35+	On ART	Stage 1 or 2	>=18.5	Not pregnant	Started IPT, EMR alone	1
420	1	Q1-2019	0	Female	35+	On ART	Stage 1 or 2	>=18.5	Pregnant	Started IPT, EMR alone	1
421	1	Q1-2016	0	Male	35+	On ART	Stage 1 or 2	>=18.5		Started IPT, EMR alone	1
421	1	Q1-2017	0	Male	35+	On ART	Stage 1 or 2	<18.5		Started IPT, EMR alone	1
421	1	Q1-2018	0	Male	35+	On ART	Stage 1 or 2	>=18.5		Started IPT, EMR alone	1
421	1	Q1-2019	0	Male	35+	On ART	Stage 1 or 2	>=18.5		Started IPT, EMR alone	1
422	1	Q1-2016	0	Female	35+	On ART	Stage 1 or 2	<18.5	Not pregnant	Started IPT, EMR alone	1
422	1	Q1-2017	0	Female	35+	On ART	3 or 4	<18.5	Not pregnant	Started IPT, EMR alone	1
423	1	Q1-2016	0	Male	25_34	On ART	Stage 1 or 2	>=18.5		Started IPT, EMR alone	1
423	1	Q1-2017	0	Male	25_34	On ART	Stage 1 or 2	>=18.5		Started IPT, EMR alone	1
423	1	Q1-2018	0	Male	25_34	On ART	Stage 1 or 2	>=18.5		Started IPT, EMR alone	1
423	1	Q1-2019	0	Male	25_34	On ART	Stage 1 or 2	>=18.5		Started IPT, EMR alone	1
424	1	Q1-2016	0	Male	25_34	On ART	Stage 1 or 2	>=18.5		Started IPT, EMR alone	1
425	1	Q1-2016	0	Female	35+	On ART	Stage 1 or 2	>=18.5	Not pregnant	Started IPT, EMR alone	1
425	1	Q1-2017	0	Female	35+	On ART	Stage 1 or 2	>=18.5	Not pregnant	Started IPT, EMR alone	1
425	1	Q2-2018	0	Female	35+	On ART	Stage 1 or 2	>=18.5	Not pregnant	Started IPT, EMR alone	1
425	1	Q2-2019	0	Female	35+	On ART	Stage 1 or 2	>=18.5	Not pregnant	Started IPT, EMR alone	1
426	1	Q1-2016	0	Female	35+	On ART	Stage 1 or 2	>=18.5	Not pregnant	Started IPT, EMR alone	1
426	1	Q1-2017	0	Female	35+	On ART	Stage 1 or 2	>=18.5	Not pregnant	Started IPT, EMR alone	1
426	1	Q1-2018	0	Female	35+	On ART	Stage 1 or 2	>=18.5	Not pregnant	Started IPT, EMR alone	1
426	1	Q2-2019	0	Female	35+	On ART	Stage 1 or 2	>=18.5	Not pregnant	Started IPT, EMR alone	1
427	1	Q1-2016	0	Female	35+	On ART	Stage 1 or 2	>=18.5	Not pregnant	Started IPT, EMR alone	1
427	1	Q1-2017	0	Female	35+	On ART	Stage 1 or 2	>=18.5	Not pregnant	Started IPT, EMR alone	1
427	1	Q1-2018	0	Female	35+	On ART	Stage 1 or 2	>=18.5	Not pregnant	Started IPT, EMR alone	1
427	1	Q1-2019	0	Female	35+	On ART	Stage 1 or 2	>=18.5	Not pregnant	Started IPT, EMR alone	1
428	1	Q1-2016	0	Female	35+	On ART	Stage 1 or 2	>=18.5	Not pregnant	Started IPT, EMR alone	1
428	1	Q1-2017	0	Female	35+	On ART	Stage 1 or 2	>=18.5	Not pregnant	Started IPT, EMR alone	1
428	1	Q1-2018	0	Female	35+	On ART	Stage 1 or 2	>=18.5	Not pregnant	Started IPT, EMR alone	1
429	1	Q1-2016	0	Male	35+	On ART	Stage 1 or 2	>=18.5		Started IPT, EMR alone	1
429	1	Q1-2017	0	Male	35+	On ART	Stage 1 or 2	>=18.5		Started IPT, EMR alone	1
429	1	Q2-2018	0	Male	35+	On ART	Stage 1 or 2	>=18.5		Started IPT, EMR alone	1
429	1	Q2-2019	0	Male	35+	On ART	Stage 1 or 2	>=18.5		Started IPT, EMR alone	1
430	1	Q1-2016	0	Female	25_34	On ART	Stage 1 or 2	>=18.5	Not pregnant	Started IPT, register & EMR	1
430	1	Q1-2017	0	Female	25_34	On ART	Stage 1 or 2	>=18.5	Not pregnant	Started IPT, register & EMR	1
430	1	Q1-2018	0	Female	25_34	On ART	Stage 1 or 2	>=18.5	Not pregnant	Started IPT, register & EMR	1
430	1	Q1-2019	0	Female	35+	On ART	Stage 1 or 2	>=18.5	Not pregnant	Started IPT, register & EMR	1
431	1	Q1-2016	0	Female	25_34	On ART	Stage 1 or 2	>=18.5	Not pregnant	Started IPT, register & EMR	1
431	1	Q1-2017	0	Female	25_34	On ART	Stage 1 or 2	>=18.5	Not pregnant	Started IPT, register & EMR	1
431	1	Q1-2018	0	Female	25_34	On ART	Stage 1 or 2	>=18.5	Not pregnant	Started IPT, register & EMR	1
431	1	Q2-2019	1	Female	25_34	On ART	Stage 1 or 2	>=18.5	Not pregnant	Started IPT, register & EMR	1
432	1	Q1-2016	0	Male	35+	On ART	Stage 1 or 2	>=18.5		Started IPT, EMR alone	1
432	1	Q1-2017	0	Male	35+	On ART	Stage 1 or 2	>=18.5		Started IPT, EMR alone	1
432	1	Q1-2018	0	Male	35+	On ART	Stage 1 or 2	>=18.5		Started IPT, EMR alone	1
432	1	Q1-2019	0	Male	35+	On ART	Stage 1 or 2	>=18.5		Started IPT, EMR alone	1
433	1	Q1-2016	0	Male	35+	On ART	Stage 1 or 2	>=18.5		Started IPT, EMR alone	1
433	1	Q1-2017	0	Male	35+	On ART	Stage 1 or 2	>=18.5		Started IPT, EMR alone	1
433	1	Q1-2018	0	Male	35+	On ART	Stage 1 or 2	>=18.5		Started IPT, EMR alone	1
433	1	Q1-2019	0	Male	35+	On ART	Stage 1 or 2	>=18.5		Started IPT, EMR alone	1
434	1	Q1-2016	0	Female	35+	On ART	Stage 1 or 2	>=18.5	Not pregnant	Started IPT, EMR alone	1
434	1	Q1-2017	0	Female	35+	On ART	Stage 1 or 2	>=18.5	Not pregnant	Started IPT, EMR alone	1
434	1	Q1-2018	0	Female	35+	On ART	Stage 1 or 2	>=18.5	Pregnant	Started IPT, EMR alone	1
434	1	Q1-2019	0	Female	35+	On ART	Stage 1 or 2	>=18.5	Not pregnant	Started IPT, EMR alone	1
435	1	Q1-2016	0	Male	35+	On ART	Stage 1 or 2	>=18.5		Started IPT, register & EMR	1
435	1	Q1-2017	0	Male	35+	On ART	Stage 1 or 2	>=18.5		Started IPT, register & EMR	1
435	1	Q2-2018	0	Male	35+	On ART	Stage 1 or 2	>=18.5		Started IPT, register & EMR	1
435	1	Q1-2019	1	Male	35+	On ART	Stage 1 or 2	>=18.5		Started IPT, register & EMR	1
436	1	Q1-2016	0	Female	35+	On ART	Stage 1 or 2	>=18.5	Not pregnant	Started IPT, EMR alone	1
436	1	Q1-2017	0	Female	35+	On ART	Stage 1 or 2	>=18.5	Pregnant	Started IPT, EMR alone	1
436	1	Q1-2018	0	Female	35+	On ART	Stage 1 or 2	>=18.5	Pregnant	Started IPT, EMR alone	1
436	1	Q2-2019	0	Female	35+	On ART	Stage 1 or 2	>=18.5	Pregnant	Started IPT, EMR alone	1
437	1	Q1-2016	0	Female	25_34	On ART	Stage 1 or 2	>=18.5	Not pregnant	Started IPT, EMR alone	1
437	1	Q1-2017	0	Female	35+	On ART	Stage 1 or 2	>=18.5	Not pregnant	Started IPT, EMR alone	1
437	1	Q1-2018	0	Female	35+	On ART	Stage 1 or 2	>=18.5	Not pregnant	Started IPT, EMR alone	1
437	1	Q1-2019	0	Female	35+	On ART	Stage 1 or 2	>=18.5	Not pregnant	Started IPT, EMR alone	1
438	1	Q1-2016	0	Male	25_34	On ART	Stage 1 or 2	>=18.5		Started IPT, EMR alone	1
438	1	Q1-2017	0	Male	25_34	On ART	Stage 1 or 2	>=18.5		Started IPT, EMR alone	1
438	1	Q1-2018	0	Male	25_34	On ART	Stage 1 or 2	>=18.5		Started IPT, EMR alone	1
438	1	Q2-2019	0	Male	25_34	On ART	Stage 1 or 2	>=18.5		Started IPT, EMR alone	1
439	1	Q3-2019	0	Female	15_19	On ART	Stage 1 or 2		Not pregnant	Started IPT, EMR alone	1
440	1	Q3-2016	0	Female	35+	On ART	Stage 1 or 2		Not pregnant	Started IPT, EMR alone	1
440	1	Q1-2017	0	Female	35+	On ART	Stage 1 or 2	>=18.5	Not pregnant	Started IPT, EMR alone	1
440	1	Q1-2018	0	Female	35+	On ART	Stage 1 or 2	>=18.5	Not pregnant	Started IPT, EMR alone	1
440	1	Q1-2019	0	Female	35+	On ART	Stage 1 or 2	>=18.5	Not pregnant	Started IPT, EMR alone	1
441	1	Q1-2016	0	Female	35+	On ART	Stage 1 or 2	<18.5	Not pregnant	Started IPT, register & EMR	1
441	1	Q1-2017	0	Female	35+	On ART	Stage 1 or 2	<18.5	Not pregnant	Started IPT, register & EMR	1
441	1	Q1-2018	0	Female	35+	On ART	Stage 1 or 2	<18.5	Not pregnant	Started IPT, register & EMR	1
441	1	Q1-2019	0	Female	35+	On ART	Stage 1 or 2	<18.5	Not pregnant	Started IPT, register & EMR	1
442	1	Q1-2016	0	Male	25_34	On ART	Stage 1 or 2	>=18.5		Started IPT, EMR alone	1
442	1	Q1-2017	0	Male	25_34	On ART	Stage 1 or 2	>=18.5		Started IPT, EMR alone	1
442	1	Q1-2018	0	Male	35+	On ART	Stage 1 or 2	>=18.5		Started IPT, EMR alone	1
442	1	Q1-2019	0	Male	35+	On ART	Stage 1 or 2	>=18.5		Started IPT, EMR alone	1
443	1	Q1-2016	0	Female	25_34	On ART	Stage 1 or 2	>=18.5	Not pregnant	Started IPT, EMR alone	1
443	1	Q1-2017	0	Female	25_34	On ART	Stage 1 or 2	>=18.5	Not pregnant	Started IPT, EMR alone	1
443	1	Q1-2018	0	Female	25_34	On ART	Stage 1 or 2	>=18.5	Not pregnant	Started IPT, EMR alone	1
443	1	Q2-2019	0	Female	25_34	On ART	Stage 1 or 2	>=18.5	Not pregnant	Started IPT, EMR alone	1
444	1	Q2-2016	0	Female	25_34	On ART	Stage 1 or 2	>=18.5	Not pregnant	Started IPT, EMR alone	1
444	1	Q1-2017	0	Female	35+	On ART	Stage 1 or 2	>=18.5	Not pregnant	Started IPT, EMR alone	1
444	1	Q1-2018	0	Female	35+	On ART	Stage 1 or 2	>=18.5	Not pregnant	Started IPT, EMR alone	1
444	1	Q1-2019	0	Female	35+	On ART	Stage 1 or 2	>=18.5	Not pregnant	Started IPT, EMR alone	1
445	1	Q2-2016	0	Female	35+	Not on ART	Stage 1 or 2	>=18.5	Not pregnant	Started IPT, EMR alone	1
446	1	Q1-2016	0	Female	35+	On ART	Stage 1 or 2	>=18.5	Not pregnant	Started IPT, EMR alone	1
446	1	Q1-2017	0	Female	35+	On ART	Stage 1 or 2	>=18.5	Not pregnant	Started IPT, EMR alone	1
446	1	Q1-2018	0	Female	35+	On ART	Stage 1 or 2	>=18.5	Not pregnant	Started IPT, EMR alone	1
446	1	Q2-2019	0	Female	35+	On ART	Stage 1 or 2	<18.5	Not pregnant	Started IPT, EMR alone	1
447	1	Q1-2016	0	Female	35+	On ART	Stage 1 or 2	>=18.5	Not pregnant	Started IPT, EMR alone	1
447	1	Q1-2017	0	Female	35+	On ART	Stage 1 or 2	>=18.5	Not pregnant	Started IPT, EMR alone	1
447	1	Q1-2018	0	Female	35+	On ART	Stage 1 or 2	>=18.5	Not pregnant	Started IPT, EMR alone	1
447	1	Q2-2019	0	Female	35+	On ART	Stage 1 or 2	>=18.5	Not pregnant	Started IPT, EMR alone	1
448	1	Q1-2016	0	Female	35+	On ART	Stage 1 or 2	>=18.5	Pregnant	Started IPT, EMR alone	1
448	1	Q1-2017	0	Female	35+	On ART	Stage 1 or 2	>=18.5	Pregnant	Started IPT, EMR alone	1
448	1	Q1-2018	0	Female	35+	On ART	Stage 1 or 2	>=18.5	Not pregnant	Started IPT, EMR alone	1
448	1	Q1-2019	0	Female	35+	On ART	Stage 1 or 2	>=18.5	Not pregnant	Started IPT, EMR alone	1
449	1	Q1-2016	0	Female	25_34	On ART	Stage 1 or 2	>=18.5	Not pregnant	Started IPT, EMR alone	1
449	1	Q1-2017	0	Female	25_34	On ART	Stage 1 or 2	>=18.5	Pregnant	Started IPT, EMR alone	1
449	1	Q1-2018	0	Female	25_34	On ART	Stage 1 or 2	>=18.5	Not pregnant	Started IPT, EMR alone	1
449	1	Q1-2019	0	Female	35+	On ART	Stage 1 or 2	>=18.5	Not pregnant	Started IPT, EMR alone	1
450	1	Q1-2016	0	Female	35+	On ART	Stage 1 or 2	>=18.5	Not pregnant	Started IPT, EMR alone	1
450	1	Q1-2017	0	Female	35+	On ART	Stage 1 or 2	>=18.5	Not pregnant	Started IPT, EMR alone	1
450	1	Q1-2018	0	Female	35+	On ART	Stage 1 or 2	>=18.5	Not pregnant	Started IPT, EMR alone	1
450	1	Q1-2019	0	Female	35+	On ART	Stage 1 or 2	>=18.5	Not pregnant	Started IPT, EMR alone	1
451	1	Q1-2016	0	Female	35+	On ART	Stage 1 or 2	>=18.5	Not pregnant	Started IPT, EMR alone	1
451	1	Q1-2017	0	Female	35+	On ART	Stage 1 or 2	>=18.5	Not pregnant	Started IPT, EMR alone	1
451	1	Q1-2018	0	Female	35+	On ART	Stage 1 or 2	>=18.5	Not pregnant	Started IPT, EMR alone	1
451	1	Q1-2019	0	Female	35+	On ART	Stage 1 or 2	>=18.5	Not pregnant	Started IPT, EMR alone	1
452	1	Q1-2016	0	Male	35+	On ART	Stage 1 or 2	>=18.5		Started IPT, EMR alone	1
452	1	Q1-2017	0	Male	35+	On ART	Stage 1 or 2	>=18.5		Started IPT, EMR alone	1
452	1	Q1-2018	0	Male	35+	On ART	Stage 1 or 2	>=18.5		Started IPT, EMR alone	1
452	1	Q1-2019	0	Male	35+	On ART	Stage 1 or 2	>=18.5		Started IPT, EMR alone	1
453	1	Q1-2016	0	Female	35+	On ART	Stage 1 or 2	>=18.5	Not pregnant	Started IPT, EMR alone	1
454	1	Q1-2016	0	Male	35+	On ART	Stage 1 or 2	>=18.5		Started IPT, EMR alone	1
454	1	Q1-2017	0	Male	35+	On ART	Stage 1 or 2	>=18.5		Started IPT, EMR alone	1
454	1	Q1-2018	0	Male	35+	On ART	Stage 1 or 2	>=18.5		Started IPT, EMR alone	1
454	1	Q1-2019	0	Male	35+	On ART	Stage 1 or 2	>=18.5		Started IPT, EMR alone	1
455	1	Q1-2016	0	Female	35+	On ART	Stage 1 or 2	>=18.5	Not pregnant	Started IPT, EMR alone	1
456	1	Q1-2016	0	Female	25_34	On ART	Stage 1 or 2	>=18.5	Not pregnant	Started IPT, EMR alone	1
456	1	Q1-2017	0	Female	25_34	On ART	Stage 1 or 2	>=18.5	Not pregnant	Started IPT, EMR alone	1
456	1	Q1-2018	0	Female	25_34	On ART	Stage 1 or 2	>=18.5	Not pregnant	Started IPT, EMR alone	1
456	1	Q1-2019	0	Female	25_34	On ART	Stage 1 or 2	>=18.5	Not pregnant	Started IPT, EMR alone	1
457	1	Q1-2016	0	Female	25_34	On ART	Stage 1 or 2	>=18.5	Not pregnant	Started IPT, EMR alone	1
457	1	Q2-2017	0	Female	25_34	On ART	Stage 1 or 2	>=18.5	Not pregnant	Started IPT, EMR alone	1
457	1	Q2-2018	0	Female	25_34	On ART	Stage 1 or 2	>=18.5	Pregnant	Started IPT, EMR alone	1
457	1	Q1-2019	0	Female	35+	On ART	Stage 1 or 2	>=18.5	Not pregnant	Started IPT, EMR alone	1
458	1	Q1-2016	0	Female	35+	On ART	Stage 1 or 2	>=18.5	Not pregnant	Started IPT, EMR alone	1
458	1	Q1-2017	0	Female	35+	On ART	Stage 1 or 2	>=18.5	Pregnant	Started IPT, EMR alone	1
458	1	Q1-2018	0	Female	35+	On ART	3 or 4	>=18.5	Not pregnant	Started IPT, EMR alone	1
458	1	Q1-2019	0	Female	35+	On ART	Stage 1 or 2	>=18.5	Not pregnant	Started IPT, EMR alone	1
459	1	Q1-2017	0	Male	35+	Not on ART				Started IPT, EMR alone	1
460	1	Q1-2016	0	Female	25_34	On ART	Stage 1 or 2	>=18.5	Not pregnant	Started IPT, EMR alone	1
460	1	Q1-2017	0	Female	25_34	On ART	Stage 1 or 2	>=18.5	Not pregnant	Started IPT, EMR alone	1
460	1	Q1-2018	0	Female	25_34	On ART	Stage 1 or 2	>=18.5	Not pregnant	Started IPT, EMR alone	1
460	1	Q1-2019	0	Female	25_34	On ART	Stage 1 or 2	>=18.5	Not pregnant	Started IPT, EMR alone	1
461	1	Q1-2016	0	Female	35+	On ART	Stage 1 or 2	>=18.5	Not pregnant	Started IPT, EMR alone	1
461	1	Q1-2017	0	Female	35+	On ART	Stage 1 or 2	>=18.5	Not pregnant	Started IPT, EMR alone	1
461	1	Q1-2018	0	Female	35+	On ART	Stage 1 or 2	>=18.5	Not pregnant	Started IPT, EMR alone	1
461	1	Q2-2019	0	Female	35+	On ART	Stage 1 or 2	>=18.5	Not pregnant	Started IPT, EMR alone	1
462	1	Q1-2016	0	Female	25_34	On ART	Stage 1 or 2	>=18.5	Not pregnant	Started IPT, EMR alone	1
462	1	Q1-2017	0	Female	35+	On ART	Stage 1 or 2	>=18.5	Not pregnant	Started IPT, EMR alone	1
462	1	Q1-2018	0	Female	35+	On ART	Stage 1 or 2	>=18.5	Not pregnant	Started IPT, EMR alone	1
462	1	Q1-2019	0	Female	35+	On ART	Stage 1 or 2	>=18.5	Not pregnant	Started IPT, EMR alone	1
463	1	Q1-2016	0	Female	35+	On ART	Stage 1 or 2	>=18.5	Not pregnant	Started IPT, register & EMR	1
463	1	Q1-2017	0	Female	35+	On ART	Stage 1 or 2	>=18.5	Not pregnant	Started IPT, register & EMR	1
463	1	Q1-2018	0	Female	35+	On ART	Stage 1 or 2	>=18.5	Not pregnant	Started IPT, register & EMR	1
463	1	Q1-2019	0	Female	35+	On ART	Stage 1 or 2	>=18.5	Not pregnant	Started IPT, register & EMR	1
464	1	Q4-2017	0	Female	25_34	Not on ART	Stage 1 or 2		Not pregnant	Started IPT, EMR alone	1
465	1	Q1-2016	0	Female	25_34	On ART	Stage 1 or 2	>=18.5	Not pregnant	Started IPT, EMR alone	1
465	1	Q1-2017	0	Female	25_34	On ART	Stage 1 or 2	>=18.5	Not pregnant	Started IPT, EMR alone	1
465	1	Q2-2018	0	Female	25_34	On ART	Stage 1 or 2	>=18.5	Not pregnant	Started IPT, EMR alone	1
465	1	Q2-2019	0	Female	25_34	On ART	Stage 1 or 2	>=18.5	Not pregnant	Started IPT, EMR alone	1
466	1	Q1-2016	0	Female	25_34	On ART	Stage 1 or 2	>=18.5	Pregnant	Started IPT, EMR alone	1
466	1	Q1-2017	0	Female	25_34	On ART	Stage 1 or 2	>=18.5	Not pregnant	Started IPT, EMR alone	1
466	1	Q1-2018	0	Female	25_34	On ART	Stage 1 or 2	>=18.5	Not pregnant	Started IPT, EMR alone	1
466	1	Q2-2019	0	Female	25_34	On ART	Stage 1 or 2	>=18.5	Pregnant	Started IPT, EMR alone	1
467	1	Q1-2018	0	Female	15_19	On ART	Stage 1 or 2	<18.5	Not pregnant	Started IPT, EMR alone	1
467	1	Q1-2019	0	Female	15_19	On ART	Stage 1 or 2	>=18.5	Not pregnant	Started IPT, EMR alone	1
468	1	Q1-2016	0	Male	35+	On ART	Stage 1 or 2	>=18.5		Started IPT, EMR alone	1
468	1	Q1-2017	0	Male	35+	On ART	Stage 1 or 2	>=18.5		Started IPT, EMR alone	1
468	1	Q1-2018	0	Male	35+	On ART	Stage 1 or 2	>=18.5		Started IPT, EMR alone	1
468	1	Q1-2019	0	Male	35+	On ART	Stage 1 or 2	>=18.5		Started IPT, EMR alone	1
469	1	Q1-2016	0	Female	35+	On ART	Stage 1 or 2	<18.5	Not pregnant	Started IPT, EMR alone	1
469	1	Q1-2017	0	Female	35+	On ART	Stage 1 or 2	<18.5	Not pregnant	Started IPT, EMR alone	1
470	1	Q1-2016	0	Female	35+	On ART	Stage 1 or 2	>=18.5	Not pregnant	Started IPT, EMR alone	1
470	1	Q1-2017	0	Female	35+	On ART	Stage 1 or 2	>=18.5	Not pregnant	Started IPT, EMR alone	1
470	1	Q1-2018	0	Female	35+	On ART	Stage 1 or 2	>=18.5	Not pregnant	Started IPT, EMR alone	1
470	1	Q2-2019	0	Female	35+	On ART	Stage 1 or 2	>=18.5	Not pregnant	Started IPT, EMR alone	1
471	1	Q1-2016	0	Female	35+	On ART	Stage 1 or 2	>=18.5	Not pregnant	Started IPT, register & EMR	1
471	1	Q1-2017	0	Female	35+	On ART	Stage 1 or 2	>=18.5	Not pregnant	Started IPT, register & EMR	1
471	1	Q1-2018	0	Female	35+	On ART	Stage 1 or 2	>=18.5	Not pregnant	Started IPT, register & EMR	1
471	1	Q1-2019	0	Female	35+	On ART	Stage 1 or 2	>=18.5	Not pregnant	Started IPT, register & EMR	1
472	1	Q1-2016	0	Female	35+	On ART	Stage 1 or 2	>=18.5	Not pregnant	Started IPT, register & EMR	1
472	1	Q1-2017	0	Female	35+	On ART	Stage 1 or 2	>=18.5	Not pregnant	Started IPT, register & EMR	1
472	1	Q1-2018	0	Female	35+	On ART	Stage 1 or 2	>=18.5	Not pregnant	Started IPT, register & EMR	1
472	1	Q2-2019	1	Female	35+	On ART	Stage 1 or 2	>=18.5	Not pregnant	Started IPT, register & EMR	1
473	1	Q1-2016	0	Female	35+	On ART	Stage 1 or 2	>=18.5	Not pregnant	Started IPT, EMR alone	1
473	1	Q1-2017	0	Female	35+	On ART	Stage 1 or 2	>=18.5	Not pregnant	Started IPT, EMR alone	1
473	1	Q1-2018	0	Female	35+	On ART	Stage 1 or 2	>=18.5	Not pregnant	Started IPT, EMR alone	1
473	1	Q2-2019	0	Female	35+	On ART	Stage 1 or 2	>=18.5	Not pregnant	Started IPT, EMR alone	1
474	1	Q1-2016	0	Male	35+	On ART	Stage 1 or 2	>=18.5		Started IPT, EMR alone	1
474	1	Q1-2017	0	Male	35+	On ART	Stage 1 or 2	>=18.5		Started IPT, EMR alone	1
474	1	Q1-2018	0	Male	35+	On ART	Stage 1 or 2	>=18.5		Started IPT, EMR alone	1
474	1	Q1-2019	0	Male	35+	On ART	Stage 1 or 2	>=18.5		Started IPT, EMR alone	1
475	1	Q1-2016	0	Female	35+	On ART	Stage 1 or 2	>=18.5	Not pregnant	Started IPT, EMR alone	1
475	1	Q1-2017	0	Female	35+	On ART	Stage 1 or 2	>=18.5	Not pregnant	Started IPT, EMR alone	1
475	1	Q1-2018	0	Female	35+	On ART	Stage 1 or 2	>=18.5	Not pregnant	Started IPT, EMR alone	1
475	1	Q1-2019	0	Female	35+	On ART	Stage 1 or 2	>=18.5	Not pregnant	Started IPT, EMR alone	1
476	1	Q1-2016	0	Female	35+	On ART	Stage 1 or 2	>=18.5	Not pregnant	Started IPT, EMR alone	1
476	1	Q1-2017	0	Female	35+	On ART	Stage 1 or 2	>=18.5	Not pregnant	Started IPT, EMR alone	1
476	1	Q1-2018	0	Female	35+	On ART	Stage 1 or 2	>=18.5	Not pregnant	Started IPT, EMR alone	1
476	1	Q1-2019	0	Female	35+	On ART	Stage 1 or 2	>=18.5	Not pregnant	Started IPT, EMR alone	1
477	1	Q1-2016	0	Female	35+	On ART	Stage 1 or 2	>=18.5	Not pregnant	Started IPT, EMR alone	1
478	1	Q1-2016	0	Female	25_34	On ART	Stage 1 or 2	<18.5	Not pregnant	Started IPT, EMR alone	1
478	1	Q1-2017	0	Female	25_34	On ART	Stage 1 or 2	>=18.5	Not pregnant	Started IPT, EMR alone	1
478	1	Q1-2018	0	Female	25_34	On ART	Stage 1 or 2	<18.5	Not pregnant	Started IPT, EMR alone	1
478	1	Q1-2019	0	Female	25_34	On ART	Stage 1 or 2	<18.5	Not pregnant	Started IPT, EMR alone	1
479	1	Q1-2016	0	Female	35+	On ART	Stage 1 or 2	>=18.5	Not pregnant	Started IPT, EMR alone	1
480	1	Q1-2016	0	Female	25_34	On ART	Stage 1 or 2	>=18.5	Pregnant	Started IPT, EMR alone	1
480	1	Q1-2017	0	Female	25_34	On ART	Stage 1 or 2	>=18.5	Not pregnant	Started IPT, EMR alone	1
480	1	Q1-2018	0	Female	25_34	On ART	Stage 1 or 2	>=18.5	Not pregnant	Started IPT, EMR alone	1
480	1	Q1-2019	0	Female	35+	On ART	Stage 1 or 2	>=18.5	Not pregnant	Started IPT, EMR alone	1
481	1	Q1-2016	0	Female	35+	On ART	Stage 1 or 2	>=18.5	Not pregnant	Started IPT, register & EMR	1
481	1	Q1-2017	0	Female	35+	On ART	Stage 1 or 2	>=18.5	Not pregnant	Started IPT, register & EMR	1
481	1	Q1-2018	0	Female	35+	On ART	Stage 1 or 2	>=18.5	Not pregnant	Started IPT, register & EMR	1
481	1	Q1-2019	0	Female	35+	On ART	Stage 1 or 2	>=18.5	Not pregnant	Started IPT, register & EMR	1
482	1	Q4-2019	0	Male	15_19	On ART	Stage 1 or 2			Started IPT, EMR alone	1
483	1	Q3-2017	0	Female	25_34	Not on ART	Stage 1 or 2		Not pregnant	Started IPT, EMR alone	1
484	1	Q4-2018	0	Female	15_19	On ART	Stage 1 or 2		Pregnant	Started IPT, EMR alone	1
484	1	Q1-2019	0	Female	15_19	On ART	Stage 1 or 2	>=18.5	Not pregnant	Started IPT, EMR alone	1
485	1	Q1-2016	0	Male	35+	On ART	Stage 1 or 2	>=18.5		Started IPT, EMR alone	1
485	1	Q2-2017	0	Male	35+	On ART	Stage 1 or 2	>=18.5		Started IPT, EMR alone	1
485	1	Q2-2018	0	Male	35+	On ART	Stage 1 or 2	>=18.5		Started IPT, EMR alone	1
485	1	Q2-2019	0	Male	35+	On ART	Stage 1 or 2	>=18.5		Started IPT, EMR alone	1
486	1	Q1-2016	0	Female	25_34	On ART	Stage 1 or 2	>=18.5	Not pregnant	Started IPT, EMR alone	1
486	1	Q1-2017	0	Female	35+	On ART	Stage 1 or 2	>=18.5	Not pregnant	Started IPT, EMR alone	1
486	1	Q1-2018	0	Female	35+	On ART	Stage 1 or 2	>=18.5	Not pregnant	Started IPT, EMR alone	1
486	1	Q1-2019	0	Female	35+	On ART	Stage 1 or 2	>=18.5	Not pregnant	Started IPT, EMR alone	1
487	1	Q1-2016	0	Female	35+	On ART	Stage 1 or 2	>=18.5	Not pregnant	Started IPT, register & EMR	1
487	1	Q1-2017	0	Female	35+	On ART	Stage 1 or 2	>=18.5	Not pregnant	Started IPT, register & EMR	1
487	1	Q1-2018	0	Female	35+	On ART	Stage 1 or 2	>=18.5	Not pregnant	Started IPT, register & EMR	1
487	1	Q1-2019	0	Female	35+	On ART	Stage 1 or 2	>=18.5	Not pregnant	Started IPT, register & EMR	1
488	1	Q1-2016	0	Female	35+	On ART	Stage 1 or 2		Not pregnant	Started IPT, EMR alone	1
489	1	Q1-2017	0	Female	25_34	On ART	Stage 1 or 2	>=18.5	Not pregnant	Started IPT, EMR alone	1
489	1	Q1-2018	0	Female	35+	On ART	Stage 1 or 2	>=18.5	Not pregnant	Started IPT, EMR alone	1
489	1	Q1-2019	0	Female	35+	On ART	Stage 1 or 2	<18.5	Not pregnant	Started IPT, EMR alone	1
490	1	Q1-2016	0	Male	35+	On ART	Stage 1 or 2	>=18.5		Started IPT, EMR alone	1
490	1	Q1-2017	0	Male	35+	On ART	Stage 1 or 2	>=18.5		Started IPT, EMR alone	1
490	1	Q1-2018	0	Male	35+	On ART	Stage 1 or 2	>=18.5		Started IPT, EMR alone	1
490	1	Q1-2019	0	Male	35+	On ART	Stage 1 or 2	<18.5		Started IPT, EMR alone	1
491	1	Q1-2017	0	Female	35+	Not on ART			Not pregnant	Started IPT, EMR alone	1
492	1	Q3-2017	0	Male	25_34	On ART	Stage 1 or 2			Started IPT, register & EMR	1
492	1	Q1-2018	0	Male	25_34	On ART	Stage 1 or 2	>=18.5		Started IPT, register & EMR	1
492	1	Q1-2019	1	Male	35+	On ART	Stage 1 or 2	>=18.5		Started IPT, register & EMR	1
493	1	Q1-2016	0	Male	25_34	On ART	Stage 1 or 2	>=18.5		Started IPT, EMR alone	1
494	1	Q1-2016	0	Female	35+	On ART	Stage 1 or 2	<18.5	Not pregnant	Started IPT, EMR alone	1
494	1	Q1-2017	0	Female	35+	On ART	Stage 1 or 2	<18.5	Not pregnant	Started IPT, EMR alone	1
494	1	Q1-2018	0	Female	35+	On ART	Stage 1 or 2	<18.5	Not pregnant	Started IPT, EMR alone	1
494	1	Q1-2019	0	Female	35+	On ART	Stage 1 or 2	<18.5	Not pregnant	Started IPT, EMR alone	1
495	1	Q1-2016	0	Male	25_34	On ART	Stage 1 or 2	>=18.5		Started IPT, EMR alone	1
495	1	Q1-2017	0	Male	25_34	On ART	Stage 1 or 2	>=18.5		Started IPT, EMR alone	1
495	1	Q1-2018	0	Male	25_34	On ART	Stage 1 or 2	>=18.5		Started IPT, EMR alone	1
495	1	Q1-2019	0	Male	25_34	On ART	Stage 1 or 2	>=18.5		Started IPT, EMR alone	1
496	1	Q1-2016	0	Female	35+	On ART	Stage 1 or 2	>=18.5	Not pregnant	Started IPT, EMR alone	1
496	1	Q1-2017	0	Female	35+	On ART	Stage 1 or 2	>=18.5	Not pregnant	Started IPT, EMR alone	1
496	1	Q1-2018	0	Female	35+	On ART	Stage 1 or 2	>=18.5	Not pregnant	Started IPT, EMR alone	1
497	1	Q1-2016	1	Male	35+	On ART	Stage 1 or 2	>=18.5		Started IPT, EMR alone	1
498	1	Q1-2016	0	Female	35+	On ART	Stage 1 or 2	>=18.5	Not pregnant	Started IPT, EMR alone	1
498	1	Q1-2017	0	Female	35+	On ART	Stage 1 or 2	>=18.5	Not pregnant	Started IPT, EMR alone	1
498	1	Q1-2018	0	Female	35+	On ART	Stage 1 or 2	>=18.5	Not pregnant	Started IPT, EMR alone	1
498	1	Q1-2019	0	Female	35+	On ART	Stage 1 or 2	>=18.5	Not pregnant	Started IPT, EMR alone	1
499	1	Q3-2016	0	Female	35+	Not on ART	3 or 4		Not pregnant	Started IPT, EMR alone	1
500	1	Q1-2016	0	Female	25_34	On ART	Stage 1 or 2	>=18.5	Pregnant	Started IPT, register & EMR	1
500	1	Q1-2019	0	Female	35+	On ART	Stage 1 or 2	<18.5	Not pregnant	Started IPT, register & EMR	1
501	1	Q1-2016	0	Male	25_34	On ART	Stage 1 or 2	>=18.5		Started IPT, EMR alone	1
501	1	Q1-2017	0	Male	25_34	On ART	Stage 1 or 2	>=18.5		Started IPT, EMR alone	1
501	1	Q1-2018	0	Male	25_34	On ART	Stage 1 or 2	>=18.5		Started IPT, EMR alone	1
501	1	Q2-2019	0	Male	35+	On ART	Stage 1 or 2	>=18.5		Started IPT, EMR alone	1
502	1	Q1-2016	0	Female	25_34	On ART	Stage 1 or 2	>=18.5	Not pregnant	Started IPT, EMR alone	1
502	1	Q1-2017	0	Female	25_34	On ART	Stage 1 or 2	>=18.5	Not pregnant	Started IPT, EMR alone	1
502	1	Q1-2018	0	Female	25_34	On ART	Stage 1 or 2	>=18.5	Not pregnant	Started IPT, EMR alone	1
502	1	Q2-2019	0	Female	35+	On ART	Stage 1 or 2	>=18.5	Not pregnant	Started IPT, EMR alone	1
503	1	Q1-2016	0	Male	35+	On ART	Stage 1 or 2	>=18.5		Started IPT, EMR alone	1
503	1	Q1-2017	0	Male	35+	On ART	Stage 1 or 2	>=18.5		Started IPT, EMR alone	1
503	1	Q1-2018	0	Male	35+	On ART	Stage 1 or 2	>=18.5		Started IPT, EMR alone	1
503	1	Q1-2019	0	Male	35+	On ART	Stage 1 or 2	>=18.5		Started IPT, EMR alone	1
504	1	Q1-2016	0	Female	35+	On ART	Stage 1 or 2	>=18.5	Not pregnant	Started IPT, EMR alone	1
504	1	Q1-2017	0	Female	35+	On ART	Stage 1 or 2	>=18.5	Not pregnant	Started IPT, EMR alone	1
504	1	Q1-2018	0	Female	35+	On ART	Stage 1 or 2	>=18.5	Not pregnant	Started IPT, EMR alone	1
504	1	Q1-2019	0	Female	35+	On ART	Stage 1 or 2	>=18.5	Not pregnant	Started IPT, EMR alone	1
505	1	Q1-2016	0	Female	35+	On ART	Stage 1 or 2	>=18.5	Not pregnant	Started IPT, EMR alone	1
505	1	Q1-2017	0	Female	35+	On ART	Stage 1 or 2	>=18.5	Not pregnant	Started IPT, EMR alone	1
505	1	Q1-2018	0	Female	35+	On ART	Stage 1 or 2	>=18.5	Not pregnant	Started IPT, EMR alone	1
505	1	Q1-2019	0	Female	35+	On ART	Stage 1 or 2	>=18.5	Not pregnant	Started IPT, EMR alone	1
506	1	Q1-2016	0	Female	35+	On ART	Stage 1 or 2	>=18.5	Not pregnant	Started IPT, EMR alone	1
506	1	Q1-2017	0	Female	35+	On ART	Stage 1 or 2	>=18.5	Not pregnant	Started IPT, EMR alone	1
506	1	Q1-2018	0	Female	35+	On ART	Stage 1 or 2	>=18.5	Not pregnant	Started IPT, EMR alone	1
506	1	Q1-2019	0	Female	35+	On ART	Stage 1 or 2	>=18.5	Not pregnant	Started IPT, EMR alone	1
507	1	Q1-2016	0	Female	35+	On ART	Stage 1 or 2	<18.5	Not pregnant	Started IPT, EMR alone	1
507	1	Q1-2017	0	Female	35+	On ART	Stage 1 or 2	<18.5	Not pregnant	Started IPT, EMR alone	1
507	1	Q1-2018	0	Female	35+	On ART	Stage 1 or 2	<18.5	Not pregnant	Started IPT, EMR alone	1
507	1	Q1-2019	0	Female	35+	On ART	Stage 1 or 2		Not pregnant	Started IPT, EMR alone	1
508	1	Q1-2016	0	Female	35+	On ART	Stage 1 or 2	>=18.5	Not pregnant	Started IPT, EMR alone	1
508	1	Q1-2017	0	Female	35+	On ART	Stage 1 or 2	>=18.5	Not pregnant	Started IPT, EMR alone	1
508	1	Q1-2018	0	Female	35+	On ART	Stage 1 or 2	>=18.5	Not pregnant	Started IPT, EMR alone	1
508	1	Q1-2019	0	Female	35+	On ART	Stage 1 or 2	>=18.5	Not pregnant	Started IPT, EMR alone	1
509	1	Q1-2016	0	Female	35+	On ART	Stage 1 or 2	>=18.5	Not pregnant	Started IPT, EMR alone	1
509	1	Q1-2017	0	Female	35+	On ART	Stage 1 or 2	>=18.5	Not pregnant	Started IPT, EMR alone	1
509	1	Q1-2018	0	Female	35+	On ART	Stage 1 or 2	>=18.5	Not pregnant	Started IPT, EMR alone	1
509	1	Q2-2019	0	Female	35+	On ART	Stage 1 or 2	>=18.5	Not pregnant	Started IPT, EMR alone	1
510	1	Q2-2018	0	Female	35+	On ART	Stage 1 or 2	>=18.5	Not pregnant	Started IPT, EMR alone	1
510	1	Q2-2019	0	Female	35+	On ART	Stage 1 or 2	>=18.5	Not pregnant	Started IPT, EMR alone	1
511	1	Q1-2016	0	Female	35+	On ART	Stage 1 or 2	>=18.5	Not pregnant	Started IPT, EMR alone	1
511	1	Q1-2017	0	Female	35+	On ART	Stage 1 or 2	>=18.5	Not pregnant	Started IPT, EMR alone	1
511	1	Q1-2018	0	Female	35+	On ART	Stage 1 or 2	>=18.5	Not pregnant	Started IPT, EMR alone	1
511	1	Q1-2019	0	Female	35+	On ART	Stage 1 or 2	>=18.5	Not pregnant	Started IPT, EMR alone	1
512	1	Q1-2016	0	Female	25_34	On ART	Stage 1 or 2	<18.5	Not pregnant	Started IPT, EMR alone	1
512	1	Q1-2017	0	Female	25_34	On ART	Stage 1 or 2	>=18.5	Not pregnant	Started IPT, EMR alone	1
513	1	Q1-2016	0	Female	35+	On ART	Stage 1 or 2	>=18.5	Not pregnant	Started IPT, EMR alone	1
513	1	Q1-2017	0	Female	35+	On ART	Stage 1 or 2	>=18.5	Not pregnant	Started IPT, EMR alone	1
513	1	Q1-2018	0	Female	35+	On ART	Stage 1 or 2	>=18.5	Not pregnant	Started IPT, EMR alone	1
513	1	Q2-2019	0	Female	35+	On ART	Stage 1 or 2	>=18.5	Not pregnant	Started IPT, EMR alone	1
514	1	Q1-2016	0	Male	35+	On ART	Stage 1 or 2	>=18.5		Started IPT, EMR alone	1
514	1	Q1-2017	0	Male	35+	On ART	Stage 1 or 2	>=18.5		Started IPT, EMR alone	1
514	1	Q1-2018	0	Male	35+	On ART	Stage 1 or 2	>=18.5		Started IPT, EMR alone	1
514	1	Q1-2019	0	Male	35+	On ART	Stage 1 or 2	>=18.5		Started IPT, EMR alone	1
515	1	Q1-2016	0	Female	35+	On ART	Stage 1 or 2	>=18.5	Not pregnant	Started IPT, EMR alone	1
515	1	Q1-2017	0	Female	35+	On ART	Stage 1 or 2	>=18.5	Not pregnant	Started IPT, EMR alone	1
515	1	Q1-2018	0	Female	35+	On ART	Stage 1 or 2	>=18.5	Not pregnant	Started IPT, EMR alone	1
515	1	Q2-2019	0	Female	35+	On ART	Stage 1 or 2	>=18.5	Not pregnant	Started IPT, EMR alone	1
516	1	Q1-2016	0	Female	35+	On ART	Stage 1 or 2	>=18.5	Not pregnant	Started IPT, EMR alone	1
516	1	Q1-2017	0	Female	35+	On ART	Stage 1 or 2	>=18.5	Not pregnant	Started IPT, EMR alone	1
516	1	Q1-2018	0	Female	35+	On ART	Stage 1 or 2	>=18.5	Not pregnant	Started IPT, EMR alone	1
516	1	Q1-2019	0	Female	35+	On ART	Stage 1 or 2	>=18.5	Not pregnant	Started IPT, EMR alone	1
517	1	Q1-2016	0	Female	35+	On ART	Stage 1 or 2	>=18.5	Not pregnant	Started IPT, EMR alone	1
517	1	Q1-2017	0	Female	35+	On ART	Stage 1 or 2	>=18.5	Not pregnant	Started IPT, EMR alone	1
517	1	Q1-2018	0	Female	35+	On ART	Stage 1 or 2	>=18.5	Not pregnant	Started IPT, EMR alone	1
517	1	Q1-2019	0	Female	35+	On ART	3 or 4	>=18.5	Not pregnant	Started IPT, EMR alone	1
518	1	Q1-2016	0	Female	35+	On ART	Stage 1 or 2	>=18.5	Not pregnant	Started IPT, EMR alone	1
518	1	Q1-2017	0	Female	35+	On ART	Stage 1 or 2	<18.5	Not pregnant	Started IPT, EMR alone	1
519	1	Q1-2016	0	Female	35+	On ART	Stage 1 or 2	>=18.5	Not pregnant	Started IPT, EMR alone	1
519	1	Q1-2017	0	Female	35+	On ART	Stage 1 or 2	>=18.5	Not pregnant	Started IPT, EMR alone	1
519	1	Q1-2018	0	Female	35+	On ART	Stage 1 or 2	>=18.5	Not pregnant	Started IPT, EMR alone	1
520	1	Q1-2016	0	Male	35+	On ART	Stage 1 or 2	<18.5		Started IPT, register & EMR	1
520	1	Q1-2017	0	Male	35+	On ART	Stage 1 or 2	>=18.5		Started IPT, register & EMR	1
520	1	Q1-2018	0	Male	35+	On ART	Stage 1 or 2	>=18.5		Started IPT, register & EMR	1
520	1	Q2-2019	1	Male	35+	On ART	Stage 1 or 2	<18.5		Started IPT, register & EMR	1
521	1	Q1-2016	0	Female	35+	On ART	Stage 1 or 2	>=18.5	Not pregnant	Started IPT, EMR alone	1
521	1	Q1-2017	0	Female	35+	On ART	Stage 1 or 2	>=18.5	Not pregnant	Started IPT, EMR alone	1
521	1	Q1-2018	0	Female	35+	On ART	Stage 1 or 2	>=18.5	Not pregnant	Started IPT, EMR alone	1
521	1	Q1-2019	0	Female	35+	On ART	Stage 1 or 2	>=18.5	Not pregnant	Started IPT, EMR alone	1
522	1	Q1-2016	0	Male	35+	On ART	Stage 1 or 2	>=18.5		Started IPT, EMR alone	1
522	1	Q1-2017	0	Male	35+	On ART	Stage 1 or 2	>=18.5		Started IPT, EMR alone	1
522	1	Q1-2018	0	Male	35+	On ART	Stage 1 or 2	>=18.5		Started IPT, EMR alone	1
522	1	Q1-2019	0	Male	35+	On ART	Stage 1 or 2	>=18.5		Started IPT, EMR alone	1
523	1	Q1-2016	0	Female	35+	On ART	Stage 1 or 2	>=18.5	Not pregnant	Started IPT, EMR alone	1
523	1	Q1-2017	0	Female	35+	On ART	Stage 1 or 2	>=18.5	Not pregnant	Started IPT, EMR alone	1
523	1	Q1-2018	0	Female	35+	On ART	Stage 1 or 2	>=18.5	Not pregnant	Started IPT, EMR alone	1
523	1	Q1-2019	0	Female	35+	On ART	Stage 1 or 2	>=18.5	Not pregnant	Started IPT, EMR alone	1
524	1	Q1-2016	0	Male	35+	On ART	Stage 1 or 2	>=18.5		Started IPT, EMR alone	1
524	1	Q1-2017	0	Male	35+	On ART	Stage 1 or 2	>=18.5		Started IPT, EMR alone	1
524	1	Q2-2018	0	Male	35+	On ART	Stage 1 or 2	>=18.5		Started IPT, EMR alone	1
524	1	Q2-2019	0	Male	35+	On ART	Stage 1 or 2	>=18.5		Started IPT, EMR alone	1
525	1	Q1-2016	0	Female	35+	On ART	Stage 1 or 2	>=18.5	Not pregnant	Started IPT, register & EMR	1
525	1	Q1-2017	0	Female	35+	On ART	Stage 1 or 2	>=18.5	Not pregnant	Started IPT, register & EMR	1
525	1	Q1-2018	0	Female	35+	On ART	Stage 1 or 2	>=18.5	Not pregnant	Started IPT, register & EMR	1
525	1	Q1-2019	0	Female	35+	On ART	Stage 1 or 2	>=18.5	Not pregnant	Started IPT, register & EMR	1
526	1	Q1-2016	0	Female	25_34	On ART	Stage 1 or 2	>=18.5	Not pregnant	Started IPT, register & EMR	1
526	1	Q2-2017	0	Female	25_34	On ART	Stage 1 or 2	>=18.5	Not pregnant	Started IPT, register & EMR	1
526	1	Q2-2018	0	Female	25_34	On ART	Stage 1 or 2	<18.5	Not pregnant	Started IPT, register & EMR	1
527	1	Q1-2016	0	Female	35+	On ART	Stage 1 or 2	>=18.5	Not pregnant	Started IPT, EMR alone	1
527	1	Q1-2017	0	Female	35+	On ART	Stage 1 or 2	>=18.5	Not pregnant	Started IPT, EMR alone	1
527	1	Q1-2018	0	Female	35+	On ART	Stage 1 or 2	>=18.5	Not pregnant	Started IPT, EMR alone	1
527	1	Q2-2019	0	Female	35+	On ART	Stage 1 or 2	>=18.5	Not pregnant	Started IPT, EMR alone	1
528	1	Q1-2016	0	Female	25_34	On ART	Stage 1 or 2	>=18.5	Not pregnant	Started IPT, EMR alone	1
528	1	Q1-2017	1	Female	25_34	On ART	Stage 1 or 2	>=18.5	Not pregnant	Started IPT, EMR alone	1
529	1	Q1-2016	0	Female	25_34	On ART	Stage 1 or 2		Pregnant	Started IPT, EMR alone	1
529	1	Q1-2017	0	Female	25_34	On ART	Stage 1 or 2		Not pregnant	Started IPT, EMR alone	1
530	1	Q1-2016	0	Female	25_34	On ART	Stage 1 or 2	>=18.5	Not pregnant	Started IPT, EMR alone	1
530	1	Q1-2017	0	Female	25_34	On ART	Stage 1 or 2	>=18.5	Not pregnant	Started IPT, EMR alone	1
530	1	Q1-2018	0	Female	35+	On ART	Stage 1 or 2	>=18.5	Not pregnant	Started IPT, EMR alone	1
530	1	Q1-2019	0	Female	35+	On ART	Stage 1 or 2	>=18.5	Not pregnant	Started IPT, EMR alone	1
531	1	Q1-2016	0	Male	25_34	On ART	Stage 1 or 2	>=18.5		Started IPT, EMR alone	1
531	1	Q1-2017	0	Male	25_34	On ART	Stage 1 or 2	>=18.5		Started IPT, EMR alone	1
531	1	Q1-2018	0	Male	35+	On ART	Stage 1 or 2			Started IPT, EMR alone	1
531	1	Q1-2019	0	Male	35+	On ART	Stage 1 or 2	>=18.5		Started IPT, EMR alone	1
532	1	Q1-2016	0	Female	35+	On ART	Stage 1 or 2	>=18.5	Not pregnant	Started IPT, EMR alone	1
532	1	Q1-2017	0	Female	35+	On ART	Stage 1 or 2	>=18.5	Not pregnant	Started IPT, EMR alone	1
532	1	Q1-2018	0	Female	35+	On ART	Stage 1 or 2	>=18.5	Not pregnant	Started IPT, EMR alone	1
532	1	Q1-2019	0	Female	35+	On ART	Stage 1 or 2	>=18.5	Not pregnant	Started IPT, EMR alone	1
533	1	Q1-2016	0	Male	35+	On ART	Stage 1 or 2	>=18.5		Started IPT, EMR alone	1
533	1	Q1-2017	0	Male	35+	On ART	Stage 1 or 2	>=18.5		Started IPT, EMR alone	1
533	1	Q1-2018	0	Male	35+	On ART	Stage 1 or 2	>=18.5		Started IPT, EMR alone	1
533	1	Q1-2019	0	Male	35+	On ART	Stage 1 or 2	>=18.5		Started IPT, EMR alone	1
534	1	Q1-2016	0	Female	20_24	On ART	Stage 1 or 2	>=18.5	Pregnant	Started IPT, EMR alone	1
534	1	Q1-2017	0	Female	25_34	On ART	Stage 1 or 2	>=18.5	Pregnant	Started IPT, EMR alone	1
534	1	Q1-2018	0	Female	25_34	On ART	Stage 1 or 2	>=18.5	Not pregnant	Started IPT, EMR alone	1
534	1	Q1-2019	0	Female	25_34	On ART	Stage 1 or 2	>=18.5	Not pregnant	Started IPT, EMR alone	1
535	1	Q2-2016	0	Male	35+	On ART	Stage 1 or 2			Started IPT, EMR alone	1
536	1	Q1-2016	0	Female	35+	On ART	Stage 1 or 2	>=18.5	Not pregnant	Started IPT, EMR alone	1
536	1	Q1-2017	0	Female	35+	On ART	Stage 1 or 2	>=18.5	Not pregnant	Started IPT, EMR alone	1
536	1	Q1-2018	0	Female	35+	On ART	Stage 1 or 2	>=18.5	Not pregnant	Started IPT, EMR alone	1
536	1	Q1-2019	0	Female	35+	On ART	Stage 1 or 2	>=18.5	Not pregnant	Started IPT, EMR alone	1
537	1	Q1-2016	0	Female	35+	On ART	Stage 1 or 2	>=18.5	Pregnant	Started IPT, EMR alone	1
537	1	Q1-2017	0	Female	35+	On ART	Stage 1 or 2	>=18.5	Not pregnant	Started IPT, EMR alone	1
537	1	Q1-2018	0	Female	35+	On ART	Stage 1 or 2	>=18.5	Not pregnant	Started IPT, EMR alone	1
537	1	Q2-2019	0	Female	35+	On ART	Stage 1 or 2	>=18.5	Pregnant	Started IPT, EMR alone	1
538	1	Q1-2016	0	Female	35+	On ART	Stage 1 or 2	>=18.5	Not pregnant	Started IPT, register & EMR	1
538	1	Q1-2017	0	Female	35+	On ART	Stage 1 or 2	>=18.5	Not pregnant	Started IPT, register & EMR	1
538	1	Q1-2018	0	Female	35+	On ART	Stage 1 or 2	>=18.5	Not pregnant	Started IPT, register & EMR	1
538	1	Q1-2019	1	Female	35+	On ART	Stage 1 or 2	>=18.5	Not pregnant	Started IPT, register & EMR	1
539	1	Q1-2016	0	Female	35+	On ART	Stage 1 or 2	>=18.5	Not pregnant	Started IPT, EMR alone	1
539	1	Q1-2017	0	Female	35+	On ART	Stage 1 or 2	>=18.5	Not pregnant	Started IPT, EMR alone	1
539	1	Q1-2018	0	Female	35+	On ART	Stage 1 or 2	>=18.5	Not pregnant	Started IPT, EMR alone	1
539	1	Q1-2019	0	Female	35+	On ART	Stage 1 or 2	>=18.5	Not pregnant	Started IPT, EMR alone	1
540	1	Q1-2016	0	Male	25_34	On ART	Stage 1 or 2	>=18.5		Started IPT, EMR alone	1
540	1	Q1-2017	0	Male	25_34	On ART	Stage 1 or 2	>=18.5		Started IPT, EMR alone	1
540	1	Q1-2018	0	Male	25_34	On ART	Stage 1 or 2	>=18.5		Started IPT, EMR alone	1
540	1	Q2-2019	0	Male	35+	On ART	Stage 1 or 2	>=18.5		Started IPT, EMR alone	1
541	1	Q1-2016	0	Female	35+	On ART	Stage 1 or 2	>=18.5	Not pregnant	Started IPT, EMR alone	1
541	1	Q1-2017	0	Female	35+	On ART	Stage 1 or 2	>=18.5	Not pregnant	Started IPT, EMR alone	1
541	1	Q1-2018	0	Female	35+	On ART	Stage 1 or 2	>=18.5	Not pregnant	Started IPT, EMR alone	1
541	1	Q2-2019	0	Female	35+	On ART	Stage 1 or 2	>=18.5	Not pregnant	Started IPT, EMR alone	1
542	1	Q1-2016	0	Female	25_34	On ART	Stage 1 or 2	>=18.5	Pregnant	Started IPT, EMR alone	1
542	1	Q1-2017	0	Female	25_34	On ART	Stage 1 or 2	>=18.5	Not pregnant	Started IPT, EMR alone	1
542	1	Q1-2018	0	Female	25_34	On ART	Stage 1 or 2	>=18.5	Not pregnant	Started IPT, EMR alone	1
542	1	Q2-2019	0	Female	25_34	On ART	Stage 1 or 2	>=18.5	Pregnant	Started IPT, EMR alone	1
543	1	Q1-2016	0	Female	35+	On ART	Stage 1 or 2	>=18.5	Not pregnant	Started IPT, EMR alone	1
543	1	Q1-2017	0	Female	35+	On ART	Stage 1 or 2	>=18.5	Not pregnant	Started IPT, EMR alone	1
544	1	Q1-2016	0	Female	35+	On ART	Stage 1 or 2	>=18.5	Not pregnant	Started IPT, EMR alone	1
544	1	Q1-2017	0	Female	35+	On ART	Stage 1 or 2	>=18.5	Not pregnant	Started IPT, EMR alone	1
544	1	Q1-2018	0	Female	35+	On ART	Stage 1 or 2	>=18.5	Not pregnant	Started IPT, EMR alone	1
544	1	Q1-2019	0	Female	35+	On ART	Stage 1 or 2	>=18.5	Not pregnant	Started IPT, EMR alone	1
545	1	Q1-2016	0	Female	35+	On ART	Stage 1 or 2	>=18.5	Not pregnant	Started IPT, EMR alone	1
545	1	Q1-2017	0	Female	35+	On ART	Stage 1 or 2	>=18.5	Not pregnant	Started IPT, EMR alone	1
545	1	Q3-2019	1	Female	35+	On ART	Stage 1 or 2	>=18.5	Not pregnant	Started IPT, EMR alone	1
546	1	Q1-2016	0	Female	25_34	On ART	Stage 1 or 2		Not pregnant	Started IPT, EMR alone	1
547	1	Q2-2017	0	Female	35+	Not on ART	Stage 1 or 2	>=18.5	Not pregnant	Started IPT, EMR alone	1
548	1	Q1-2016	0	Female	35+	On ART	Stage 1 or 2	>=18.5	Not pregnant	Started IPT, register & EMR	1
548	1	Q1-2017	0	Female	35+	On ART	Stage 1 or 2	>=18.5	Not pregnant	Started IPT, register & EMR	1
548	1	Q2-2018	0	Female	35+	On ART	Stage 1 or 2	>=18.5	Not pregnant	Started IPT, register & EMR	1
548	1	Q2-2019	1	Female	35+	On ART	Stage 1 or 2	>=18.5	Not pregnant	Started IPT, register & EMR	1
549	1	Q1-2016	0	Female	35+	On ART	Stage 1 or 2	>=18.5	Not pregnant	Started IPT, register & EMR	1
549	1	Q1-2017	0	Female	35+	On ART	Stage 1 or 2	>=18.5	Not pregnant	Started IPT, register & EMR	1
549	1	Q1-2018	0	Female	35+	On ART	Stage 1 or 2	>=18.5	Not pregnant	Started IPT, register & EMR	1
549	1	Q1-2019	1	Female	35+	On ART	Stage 1 or 2	<18.5	Not pregnant	Started IPT, register & EMR	1
550	1	Q3-2016	0	Male	15_19	On ART	Stage 1 or 2			Started IPT, EMR alone	1
550	1	Q1-2017	0	Male	15_19	On ART	Stage 1 or 2	<18.5		Started IPT, EMR alone	1
550	1	Q1-2018	0	Male	15_19	On ART	Stage 1 or 2	<18.5		Started IPT, EMR alone	1
550	1	Q2-2019	0	Male	15_19	On ART				Started IPT, EMR alone	1
551	1	Q1-2016	0	Male	35+	On ART	Stage 1 or 2	>=18.5		Started IPT, EMR alone	1
551	1	Q1-2017	0	Male	35+	On ART	Stage 1 or 2	>=18.5		Started IPT, EMR alone	1
551	1	Q1-2018	0	Male	35+	On ART	Stage 1 or 2	>=18.5		Started IPT, EMR alone	1
551	1	Q1-2019	0	Male	35+	On ART	Stage 1 or 2			Started IPT, EMR alone	1
552	1	Q1-2016	0	Female	35+	On ART	Stage 1 or 2	>=18.5	Not pregnant	Started IPT, EMR alone	1
552	1	Q1-2017	0	Female	35+	On ART	Stage 1 or 2	>=18.5	Not pregnant	Started IPT, EMR alone	1
552	1	Q1-2018	0	Female	35+	On ART	Stage 1 or 2	>=18.5	Not pregnant	Started IPT, EMR alone	1
552	1	Q2-2019	0	Female	35+	On ART	Stage 1 or 2	>=18.5	Not pregnant	Started IPT, EMR alone	1
553	1	Q1-2016	0	Female	25_34	On ART	Stage 1 or 2	>=18.5	Not pregnant	Started IPT, EMR alone	1
553	1	Q1-2017	0	Female	25_34	On ART	Stage 1 or 2	>=18.5	Not pregnant	Started IPT, EMR alone	1
553	1	Q1-2018	0	Female	25_34	On ART	Stage 1 or 2	>=18.5	Not pregnant	Started IPT, EMR alone	1
553	1	Q2-2019	0	Female	25_34	On ART	Stage 1 or 2	>=18.5	Not pregnant	Started IPT, EMR alone	1
554	1	Q1-2016	0	Female	35+	On ART	Stage 1 or 2	>=18.5	Not pregnant	Started IPT, EMR alone	1
554	1	Q1-2017	0	Female	35+	On ART	Stage 1 or 2	>=18.5	Not pregnant	Started IPT, EMR alone	1
554	1	Q2-2018	0	Female	35+	On ART	Stage 1 or 2	>=18.5	Not pregnant	Started IPT, EMR alone	1
554	1	Q1-2019	1	Female	35+	On ART	Stage 1 or 2	>=18.5	Not pregnant	Started IPT, EMR alone	1
555	1	Q1-2016	0	Female	35+	On ART	Stage 1 or 2	>=18.5	Not pregnant	Started IPT, EMR alone	1
555	1	Q1-2017	0	Female	35+	On ART	Stage 1 or 2	>=18.5	Not pregnant	Started IPT, EMR alone	1
555	1	Q1-2018	0	Female	35+	On ART	Stage 1 or 2	>=18.5	Not pregnant	Started IPT, EMR alone	1
556	1	Q1-2016	0	Male	35+	On ART	Stage 1 or 2	>=18.5		Started IPT, EMR alone	1
556	1	Q1-2017	0	Male	35+	On ART	Stage 1 or 2	>=18.5		Started IPT, EMR alone	1
556	1	Q1-2018	0	Male	35+	On ART	Stage 1 or 2	>=18.5		Started IPT, EMR alone	1
556	1	Q2-2019	0	Male	35+	On ART	Stage 1 or 2	>=18.5		Started IPT, EMR alone	1
557	1	Q1-2016	0	Female	25_34	On ART	Stage 1 or 2	<18.5	Not pregnant	Started IPT, EMR alone	1
557	1	Q1-2017	0	Female	25_34	On ART	Stage 1 or 2	<18.5	Not pregnant	Started IPT, EMR alone	1
557	1	Q1-2018	0	Female	25_34	On ART	Stage 1 or 2	<18.5	Not pregnant	Started IPT, EMR alone	1
557	1	Q1-2019	0	Female	25_34	On ART	Stage 1 or 2	<18.5	Not pregnant	Started IPT, EMR alone	1
558	1	Q1-2016	0	Male	35+	On ART	Stage 1 or 2	>=18.5		Started IPT, EMR alone	1
558	1	Q1-2017	0	Male	35+	On ART	Stage 1 or 2	>=18.5		Started IPT, EMR alone	1
558	1	Q1-2018	0	Male	35+	On ART	Stage 1 or 2	>=18.5		Started IPT, EMR alone	1
558	1	Q2-2019	0	Male	35+	On ART	Stage 1 or 2	>=18.5		Started IPT, EMR alone	1
559	1	Q1-2016	0	Female	35+	On ART	Stage 1 or 2	>=18.5	Not pregnant	Started IPT, EMR alone	1
559	1	Q1-2017	0	Female	35+	On ART	Stage 1 or 2	>=18.5	Not pregnant	Started IPT, EMR alone	1
559	1	Q1-2018	0	Female	35+	On ART	Stage 1 or 2	>=18.5	Not pregnant	Started IPT, EMR alone	1
559	1	Q2-2019	0	Female	35+	On ART	Stage 1 or 2		Not pregnant	Started IPT, EMR alone	1
560	1	Q1-2016	0	Male	35+	On ART	Stage 1 or 2	>=18.5		Started IPT, register & EMR	1
560	1	Q2-2017	0	Male	35+	On ART	Stage 1 or 2	>=18.5		Started IPT, register & EMR	1
560	1	Q2-2018	0	Male	35+	On ART	Stage 1 or 2	>=18.5		Started IPT, register & EMR	1
560	1	Q2-2019	1	Male	35+	On ART	Stage 1 or 2	>=18.5		Started IPT, register & EMR	1
561	1	Q1-2016	0	Female	35+	On ART	Stage 1 or 2	>=18.5	Not pregnant	Started IPT, EMR alone	1
561	1	Q1-2017	0	Female	35+	On ART	Stage 1 or 2	>=18.5	Not pregnant	Started IPT, EMR alone	1
561	1	Q1-2018	0	Female	35+	On ART	Stage 1 or 2	>=18.5	Not pregnant	Started IPT, EMR alone	1
561	1	Q1-2019	0	Female	35+	On ART	Stage 1 or 2	>=18.5	Not pregnant	Started IPT, EMR alone	1
562	1	Q3-2018	0	Female	35+	Not on ART	Stage 1 or 2		Not pregnant	Started IPT, EMR alone	1
563	1	Q1-2016	0	Female	35+	On ART	Stage 1 or 2	>=18.5	Not pregnant	Started IPT, EMR alone	1
563	1	Q1-2017	0	Female	35+	On ART	Stage 1 or 2	>=18.5	Not pregnant	Started IPT, EMR alone	1
563	1	Q1-2018	0	Female	35+	On ART	Stage 1 or 2	>=18.5	Pregnant	Started IPT, EMR alone	1
563	1	Q1-2019	0	Female	35+	On ART	Stage 1 or 2	>=18.5	Not pregnant	Started IPT, EMR alone	1
564	1	Q1-2016	0	Male	35+	On ART	Stage 1 or 2	<18.5		Started IPT, EMR alone	1
564	1	Q1-2017	0	Male	35+	On ART	Stage 1 or 2	>=18.5		Started IPT, EMR alone	1
564	1	Q1-2018	0	Male	35+	On ART	Stage 1 or 2	<18.5		Started IPT, EMR alone	1
564	1	Q1-2019	0	Male	35+	On ART	Stage 1 or 2	<18.5		Started IPT, EMR alone	1
565	1	Q1-2016	0	Female	35+	On ART	Stage 1 or 2	>=18.5	Not pregnant	Started IPT, EMR alone	1
565	1	Q1-2017	0	Female	35+	On ART	Stage 1 or 2	>=18.5	Not pregnant	Started IPT, EMR alone	1
565	1	Q1-2018	0	Female	35+	On ART	Stage 1 or 2	>=18.5	Not pregnant	Started IPT, EMR alone	1
565	1	Q2-2019	0	Female	35+	On ART	Stage 1 or 2	>=18.5	Not pregnant	Started IPT, EMR alone	1
566	1	Q1-2016	0	Female	35+	On ART	Stage 1 or 2	<18.5	Not pregnant	Started IPT, EMR alone	1
566	1	Q1-2018	0	Female	35+	On ART	Stage 1 or 2	<18.5	Not pregnant	Started IPT, EMR alone	1
566	1	Q1-2019	0	Female	35+	On ART	Stage 1 or 2	>=18.5	Not pregnant	Started IPT, EMR alone	1
567	1	Q1-2016	0	Female	35+	On ART	Stage 1 or 2		Not pregnant	Started IPT, EMR alone	1
568	1	Q1-2016	0	Male	35+	On ART	Stage 1 or 2	>=18.5		Started IPT, EMR alone	1
568	1	Q1-2017	0	Male	35+	On ART	Stage 1 or 2	>=18.5		Started IPT, EMR alone	1
568	1	Q1-2018	1	Male	35+	On ART	Stage 1 or 2	>=18.5		Started IPT, EMR alone	1
569	1	Q1-2016	0	Female	35+	On ART	Stage 1 or 2	>=18.5	Not pregnant	Started IPT, EMR alone	1
569	1	Q1-2017	0	Female	35+	On ART	Stage 1 or 2	>=18.5	Not pregnant	Started IPT, EMR alone	1
569	1	Q1-2018	0	Female	35+	On ART	Stage 1 or 2	>=18.5	Not pregnant	Started IPT, EMR alone	1
569	1	Q1-2019	0	Female	35+	On ART	Stage 1 or 2	>=18.5	Not pregnant	Started IPT, EMR alone	1
570	1	Q1-2016	0	Female	35+	On ART	Stage 1 or 2	>=18.5	Not pregnant	Started IPT, EMR alone	1
570	1	Q1-2017	0	Female	35+	On ART	Stage 1 or 2	>=18.5	Not pregnant	Started IPT, EMR alone	1
570	1	Q1-2018	0	Female	35+	On ART	Stage 1 or 2	>=18.5	Not pregnant	Started IPT, EMR alone	1
571	1	Q1-2016	0	Female	35+	On ART	Stage 1 or 2	>=18.5	Not pregnant	Started IPT, EMR alone	1
571	1	Q1-2017	0	Female	35+	On ART	Stage 1 or 2	>=18.5	Not pregnant	Started IPT, EMR alone	1
571	1	Q1-2018	0	Female	35+	On ART	Stage 1 or 2	>=18.5	Not pregnant	Started IPT, EMR alone	1
571	1	Q2-2019	0	Female	35+	On ART	Stage 1 or 2	>=18.5	Not pregnant	Started IPT, EMR alone	1
572	1	Q1-2016	0	Female	35+	On ART	Stage 1 or 2	>=18.5	Not pregnant	Started IPT, EMR alone	1
572	1	Q1-2017	0	Female	35+	On ART	Stage 1 or 2	>=18.5	Not pregnant	Started IPT, EMR alone	1
572	1	Q1-2018	0	Female	35+	On ART	Stage 1 or 2	>=18.5	Not pregnant	Started IPT, EMR alone	1
572	1	Q1-2019	0	Female	35+	On ART	Stage 1 or 2		Not pregnant	Started IPT, EMR alone	1
573	1	Q1-2016	0	Female	35+	On ART	Stage 1 or 2	>=18.5	Not pregnant	Started IPT, EMR alone	1
573	1	Q1-2017	0	Female	35+	On ART	Stage 1 or 2	>=18.5	Not pregnant	Started IPT, EMR alone	1
573	1	Q1-2018	0	Female	35+	On ART	Stage 1 or 2	>=18.5	Not pregnant	Started IPT, EMR alone	1
573	1	Q2-2019	0	Female	35+	On ART	Stage 1 or 2	<18.5	Not pregnant	Started IPT, EMR alone	1
574	1	Q1-2016	0	Female	35+	On ART	Stage 1 or 2	>=18.5	Not pregnant	Started IPT, EMR alone	1
574	1	Q1-2017	0	Female	35+	On ART	Stage 1 or 2	>=18.5	Not pregnant	Started IPT, EMR alone	1
574	1	Q1-2018	0	Female	35+	On ART	Stage 1 or 2	>=18.5	Not pregnant	Started IPT, EMR alone	1
574	1	Q1-2019	0	Female	35+	On ART	Stage 1 or 2	>=18.5	Not pregnant	Started IPT, EMR alone	1
575	1	Q1-2016	0	Male	35+	On ART	Stage 1 or 2	>=18.5		Started IPT, EMR alone	1
575	1	Q1-2017	0	Male	35+	On ART	Stage 1 or 2	>=18.5		Started IPT, EMR alone	1
575	1	Q1-2018	0	Male	35+	On ART	Stage 1 or 2	>=18.5		Started IPT, EMR alone	1
575	1	Q2-2019	0	Male	35+	On ART	Stage 1 or 2	<18.5		Started IPT, EMR alone	1
[truncated: 157,097 more rows]

## Sheet: tpt_completion
id	hfacility_code	ipt_syearq	trtoutcomes	ipt_complete2	age_end_yr_cat	gender	arts_at_ipt	whostage_ipt2	bmi_ipt_cat	preg_yr
15	1	Q2-2019	Completed	1	35+	Female	ART experienced	Stage 1 or 2	>=18.5	Not pregnant
19	1	Q2-2019	Completed	1	35+	Female	ART experienced	Stage 1 or 2	>=18.5	Not pregnant
20	1	Q2-2019	Completed	1	35+	Female	ART experienced	Stage 1 or 2		Not pregnant
21	1	Q2-2019	Completed	1	35+	Female	ART experienced	Stage 1 or 2	>=18.5	Not pregnant
29	1	Q2-2019	Completed	1	35+	Female	ART experienced	Stage 1 or 2	>=18.5	Not pregnant
32	1	Q2-2019	Completed	1	35+	Female	ART experienced	Stage 1 or 2	>=18.5	Not pregnant
52	1	Q2-2019	Completed	1	35+	Female	ART experienced	Stage 1 or 2	>=18.5	Not pregnant
60	1	Q2-2019	Completed	1	35+	Female	ART experienced	Stage 1 or 2	>=18.5	Not pregnant
73	1	Q1-2019	Completed	1	35+	Male	ART experienced	Stage 1 or 2	>=18.5
83	1	Q2-2019	Completed	1	35+	Male	ART experienced	Stage 1 or 2	>=18.5
90	1	Q2-2019	Completed	1	35+	Male	ART experienced	Stage 1 or 2
91	1	Q2-2019	Completed	1	35+	Female	ART experienced	Stage 1 or 2	>=18.5	Pregnant
116	1	Q2-2019	Completed	1	35+	Female	ART experienced	Stage 1 or 2	>=18.5	Pregnant
129	1	Q2-2019	Completed	1	25_34	Female	ART experienced	Stage 1 or 2	>=18.5	Not pregnant
137	1	Q2-2019	Completed	1	35+	Female	ART experienced	Stage 1 or 2	>=18.5	Not pregnant
139	1	Q2-2019	Completed	1	25_34	Female	ART experienced	Stage 1 or 2	>=18.5	Not pregnant
146	1	Q2-2019	Completed	1	35+	Male	ART experienced	Stage 1 or 2	>=18.5
147	1	Q2-2019	Completed	1	25_34	Female	ART experienced	Stage 1 or 2	>=18.5	Not pregnant
169	1	Q2-2019	Completed	1	35+	Female	ART experienced	Stage 1 or 2	>=18.5	Not pregnant
179	1	Q2-2019	Completed	1	20_24	Male	ART experienced	Stage 1 or 2	>=18.5
183	1	Q2-2019	Completed	1	35+	Male	ART experienced	Stage 1 or 2	<18.5
186	1	Q2-2019	Completed	1	35+	Female	ART experienced	Stage 1 or 2	>=18.5	Not pregnant
189	1	Q2-2019	Completed	1	35+	Male	ART experienced	Stage 1 or 2	>=18.5
204	1	Q2-2019	Completed	1	35+	Female	ART experienced	Stage 1 or 2	>=18.5	Not pregnant
205	1	Q1-2019	Completed	1	35+	Female	ART experienced	Stage 1 or 2	>=18.5	Not pregnant
206	1	Q2-2019	Completed	1	35+	Female	ART experienced	Stage 1 or 2	>=18.5	Not pregnant
225	1	Q1-2019	Completed	1	35+	Male	ART experienced	Stage 1 or 2	>=18.5
252	1	Q2-2019	Completed	1	35+	Female	ART experienced	Stage 1 or 2	>=18.5	Not pregnant
265	1	Q2-2019	Completed	1	25_34	Female	ART experienced	Stage 1 or 2	>=18.5	Not pregnant
266	1	Q2-2019	Completed	1	35+	Female	ART experienced	Stage 1 or 2	>=18.5	Not pregnant
269	1	Q2-2019	Completed	1	35+	Female	ART experienced	Stage 1 or 2	>=18.5	Not pregnant
285	1	Q1-2019	Completed	1	35+	Female	ART experienced	Stage 1 or 2	>=18.5	Not pregnant
289	1	Q2-2019	Completed	1	35+	Male	ART experienced	Stage 1 or 2	>=18.5
319	1	Q2-2019	Completed	1	25_34	Female	ART experienced	Stage 1 or 2		Not pregnant
328	1	Q2-2019	Completed	1	35+	Female	ART experienced	Stage 1 or 2	>=18.5	Not pregnant
334	1	Q2-2019	Completed	1	35+	Female	ART experienced	Stage 1 or 2	>=18.5	Not pregnant
361	1	Q1-2019	Completed	1	35+	Female	ART experienced	Stage 1 or 2	>=18.5	Not pregnant
370	1	Q2-2019	Completed	1	35+	Male	ART experienced	Stage 1 or 2	<18.5
371	1	Q2-2019	Completed	1	25_34	Male	ART experienced	Stage 1 or 2	>=18.5
372	1	Q2-2019	Completed	1	35+	Female	ART experienced	Stage 1 or 2	>=18.5	Not pregnant
376	1	Q1-2019	Completed	1	35+	Female	ART experienced	Stage 1 or 2	>=18.5	Not pregnant
382	1	Q1-2019	Completed	1	25_34	Male	ART experienced	Stage 1 or 2	>=18.5
384	1	Q2-2019	Completed	1	35+	Male	ART experienced	Stage 1 or 2	<18.5
397	1	Q2-2019	Completed	1	35+	Female	ART experienced	Stage 1 or 2	>=18.5	Not pregnant
412	1	Q2-2019	Completed	1	35+	Female	ART experienced	Stage 1 or 2	>=18.5	Not pregnant
414	1	Q1-2019	Transferred-out		35+	Female	ART experienced	Stage 1 or 2	<18.5	Not pregnant
418	1	Q2-2019	Completed	1	35+	Male	ART experienced	Stage 1 or 2	>=18.5
430	1	Q2-2019	Completed	1	35+	Female	ART experienced	Stage 1 or 2	>=18.5	Not pregnant
431	1	Q2-2019	Completed	1	25_34	Female	ART experienced	Stage 1 or 2	>=18.5	Not pregnant
435	1	Q1-2019	Completed	1	35+	Male	ART experienced	Stage 1 or 2	>=18.5
441	1	Q2-2019	Completed	1	35+	Female	ART experienced	Stage 1 or 2	<18.5	Not pregnant
463	1	Q2-2019	Completed	1	35+	Female	ART experienced	Stage 1 or 2	>=18.5	Not pregnant
471	1	Q2-2019	Completed	1	35+	Female	ART experienced	Stage 1 or 2	>=18.5	Not pregnant
472	1	Q2-2019	Completed	1	35+	Female	ART experienced	Stage 1 or 2	>=18.5	Not pregnant
481	1	Q2-2019	Completed	1	35+	Female	ART experienced	Stage 1 or 2	>=18.5	Not pregnant
487	1	Q2-2019	Completed	1	35+	Female	ART experienced	Stage 1 or 2	>=18.5	Not pregnant
492	1	Q1-2019	Completed	1	35+	Male	ART experienced	Stage 1 or 2	>=18.5
500	1	Q2-2019	Stopped	0	35+	Female	ART experienced	Stage 1 or 2	<18.5	Not pregnant
520	1	Q2-2019	Completed	1	35+	Male	ART experienced	Stage 1 or 2	<18.5
525	1	Q2-2019	Completed	1	35+	Female	ART experienced	Stage 1 or 2	>=18.5	Not pregnant
538	1	Q1-2019	Completed	1	35+	Female	ART experienced	Stage 1 or 2	>=18.5	Not pregnant
548	1	Q2-2019	Completed	1	35+	Female	ART experienced	Stage 1 or 2	>=18.5	Not pregnant
549	1	Q1-2019	Completed	1	35+	Female	ART experienced	Stage 1 or 2	<18.5	Not pregnant
560	1	Q2-2019	Completed	1	35+	Male	ART experienced	Stage 1 or 2	>=18.5
587	1	Q2-2019	Completed	1	35+	Male	ART experienced	Stage 1 or 2	>=18.5
590	1	Q2-2019	Completed	1	35+	Female	ART experienced	Stage 1 or 2	>=18.5	Not pregnant
602	1	Q2-2019	Completed	1	35+	Female	ART experienced	Stage 1 or 2	>=18.5	Not pregnant
612	1	Q2-2019	Completed	1	35+	Male	ART experienced	Stage 1 or 2	>=18.5
617	1	Q2-2019	Completed	1	35+	Female	ART experienced	Stage 1 or 2	>=18.5	Not pregnant
618	1	Q2-2019	Completed	1	35+	Female	ART experienced	Stage 1 or 2	>=18.5	Not pregnant
621	1	Q1-2019	Completed	1	35+	Female	ART experienced	Stage 1 or 2	>=18.5	Not pregnant
624	1	Q2-2019	Completed	1	35+	Female	ART experienced	Stage 1 or 2	>=18.5	Not pregnant
626	1	Q2-2019	Completed	1	15_19	Male	ART experienced	Stage 1 or 2	<18.5
641	1	Q2-2019	Completed	1	35+	Male	ART experienced	Stage 1 or 2	>=18.5
649	1	Q2-2019	Completed	1	25_34	Female	ART experienced	Stage 1 or 2	>=18.5	Not pregnant
651	1	Q2-2019	Completed	1	35+	Female	ART experienced	Stage 1 or 2	>=18.5	Not pregnant
654	1	Q2-2019	Completed	1	35+	Female	ART experienced	Stage 1 or 2		Not pregnant
668	1	Q2-2019	Completed	1	35+	Female	ART experienced	Stage 1 or 2	>=18.5	Not pregnant
680	1	Q2-2019	Completed	1	35+	Male	ART experienced	Stage 1 or 2	<18.5
684	1	Q2-2019	Completed	1	35+	Female	ART experienced	Stage 1 or 2	>=18.5	Not pregnant
688	1	Q2-2019	Completed	1	35+	Female	ART experienced	Stage 1 or 2	>=18.5	Not pregnant
701	1	Q2-2019	Completed	1	35+	Female	ART experienced	Stage 1 or 2	>=18.5	Not pregnant
703	1	Q2-2019	Completed	1	35+	Female	ART experienced	Stage 1 or 2	>=18.5	Not pregnant
713	1	Q1-2019	Completed	1	35+	Female	ART experienced	Stage 1 or 2	>=18.5	Not pregnant
746	1	Q2-2019	Completed	1	35+	Male	ART experienced	Stage 1 or 2	>=18.5
752	1	Q2-2019	Completed	1	35+	Female	ART experienced	Stage 1 or 2	>=18.5	Not pregnant
753	1	Q2-2019	Completed	1	35+	Female	ART experienced	Stage 1 or 2	>=18.5	Not pregnant
754	1	Q2-2019	Completed	1	35+	Female	ART experienced	Stage 1 or 2	>=18.5	Not pregnant
761	1	Q1-2019	Completed	1	35+	Female	ART experienced	Stage 1 or 2	>=18.5	Not pregnant
762	1	Q2-2019	Completed	1	35+	Male	ART experienced	Stage 1 or 2	>=18.5
769	1	Q2-2019	Completed	1	35+	Female	ART experienced	Stage 1 or 2	>=18.5	Not pregnant
781	1	Q2-2019	Completed	1	25_34	Female	ART experienced	Stage 1 or 2	>=18.5	Not pregnant
785	1	Q2-2019	Completed	1	35+	Male	ART experienced	Stage 1 or 2	>=18.5
799	1	Q1-2019	Completed	1	35+	Female	ART experienced	Stage 1 or 2	>=18.5	Not pregnant
803	1	Q1-2019	Completed	1	35+	Female	ART experienced	Stage 1 or 2	>=18.5	Not pregnant
828	1	Q1-2019	Completed	1	35+	Female	ART experienced	Stage 1 or 2	>=18.5	Not pregnant
845	1	Q1-2019	Completed	1	35+	Female	ART experienced	Stage 1 or 2	>=18.5	Not pregnant
846	1	Q2-2019	Completed	1	35+	Female	ART experienced	Stage 1 or 2	>=18.5	Not pregnant
847	1	Q2-2019	Completed	1	35+	Female	ART experienced	Stage 1 or 2	>=18.5	Not pregnant
869	1	Q2-2019	Completed	1	35+	Female	ART experienced	Stage 1 or 2	>=18.5	Not pregnant
874	1	Q2-2019	Completed	1	35+	Female	ART experienced	Stage 1 or 2	>=18.5	Not pregnant
875	1	Q2-2019	Completed	1	35+	Female	ART experienced	Stage 1 or 2	>=18.5	Not pregnant
889	1	Q2-2019	Completed	1	35+	Female	ART experienced	Stage 1 or 2	>=18.5	Not pregnant
895	1	Q2-2019	Completed	1	35+	Female	ART experienced	Stage 1 or 2	>=18.5	Not pregnant
896	1	Q2-2019	Completed	1	35+	Female	ART experienced	Stage 1 or 2	>=18.5	Not pregnant
897	1	Q2-2019	Completed	1	15_19	Male	ART experienced	Stage 1 or 2	<18.5
930	1	Q4-2016	Completed	1	15_19	Female	ART experienced	Stage 1 or 2	>=18.5	Not pregnant
933	1	Q2-2019	Completed	1	35+	Female	ART experienced	Stage 1 or 2	>=18.5	Not pregnant
944	1	Q2-2019	Completed	1	35+	Male	ART experienced	Stage 1 or 2	<18.5
945	1	Q2-2019	Completed	1	35+	Female	ART experienced	Stage 1 or 2	>=18.5	Not pregnant
946	1	Q2-2019	Completed	1	35+	Female	ART experienced	Stage 1 or 2	>=18.5	Not pregnant
959	1	Q1-2019	Completed	1	35+	Male	ART experienced	Stage 1 or 2	>=18.5
964	1	Q2-2019	Completed	1	35+	Female	ART experienced	Stage 1 or 2	>=18.5	Not pregnant
966	1	Q2-2019	Completed	1	35+	Female	ART experienced	Stage 1 or 2	>=18.5	Not pregnant
969	1	Q1-2019	Completed	1	25_34	Female	ART experienced	Stage 1 or 2	<18.5	Not pregnant
971	1	Q2-2019	Completed	1	35+	Female	ART experienced	Stage 1 or 2	>=18.5	Not pregnant
985	1	Q2-2019	Completed	1	25_34	Female	ART experienced	Stage 1 or 2	>=18.5	Not pregnant
998	1	Q2-2019	Completed	1	35+	Female	ART experienced	Stage 1 or 2		Not pregnant
1002	1	Q1-2019	Completed	1	25_34	Female	ART experienced	Stage 1 or 2	>=18.5	Not pregnant
1014	1	Q1-2019	Completed	1	35+	Male	ART experienced	Stage 1 or 2	<18.5
1030	1	Q2-2019	Completed	1	35+	Female	ART experienced	Stage 1 or 2	>=18.5	Not pregnant
1034	1	Q2-2019	Completed	1	35+	Female	ART experienced	Stage 1 or 2	>=18.5	Not pregnant
1050	1	Q2-2019	Completed	1	35+	Female	ART experienced	Stage 1 or 2	>=18.5	Not pregnant
1060	1	Q2-2019	Completed	1	35+	Male	ART experienced	Stage 1 or 2	>=18.5
1067	1	Q2-2019	Completed	1	35+	Male	ART experienced	Stage 1 or 2	>=18.5
1074	1	Q2-2019	Completed	1	35+	Female	ART experienced	Stage 1 or 2	>=18.5	Not pregnant
1075	1	Q2-2019	Completed	1	35+	Female	ART experienced	Stage 1 or 2	>=18.5	Not pregnant
1088	1	Q2-2019	Completed	1	35+	Male	ART experienced	Stage 1 or 2	>=18.5
1090	1	Q2-2019	Completed	1	35+	Male	ART experienced	Stage 1 or 2	>=18.5
1099	1	Q2-2019	Completed	1	20_24	Female	ART experienced	Stage 1 or 2	>=18.5	Not pregnant
1106	1	Q2-2019	Completed	1	35+	Female	ART experienced	Stage 1 or 2	>=18.5	Not pregnant
1108	1	Q1-2019	Completed	1	35+	Female	ART experienced	Stage 1 or 2	>=18.5	Not pregnant
1122	1	Q2-2019	Completed	1	35+	Female	ART experienced	Stage 1 or 2	>=18.5	Not pregnant
1129	1	Q2-2019	Completed	1	35+	Female	ART experienced	Stage 1 or 2	>=18.5	Not pregnant
1134	1	Q2-2019	Completed	1	35+	Male	ART experienced	Stage 1 or 2	>=18.5
1170	1	Q1-2019	Completed	1	20_24	Female	ART experienced	Stage 1 or 2	>=18.5	Not pregnant
1177	1	Q2-2019	Completed	1	15_19	Male	ART experienced	Stage 1 or 2	<18.5
1178	1	Q2-2019	Completed	1	15_19	Male	ART experienced	Stage 1 or 2	>=18.5
1182	1	Q2-2019	Completed	1	35+	Male	ART experienced	Stage 1 or 2	>=18.5
1187	1	Q2-2019	Completed	1	35+	Male	ART experienced	Stage 1 or 2	>=18.5
1202	1	Q1-2019	Completed	1	35+	Female	ART experienced	Stage 1 or 2	>=18.5	Not pregnant
1211	1	Q2-2019	Completed	1	35+	Female	ART experienced	Stage 1 or 2	>=18.5	Not pregnant
1212	1	Q2-2019	Completed	1	35+	Female	ART experienced	Stage 1 or 2	>=18.5	Not pregnant
1218	1	Q2-2019	Completed	1	25_34	Female	ART experienced	Stage 1 or 2	<18.5	Not pregnant
1222	1	Q2-2019	Completed	1	35+	Female	ART experienced	Stage 1 or 2	>=18.5	Not pregnant
1234	1	Q1-2019	Completed	1	35+	Female	ART experienced	Stage 1 or 2	>=18.5	Not pregnant
1242	1	Q2-2019	Completed	1	35+	Female	ART experienced	Stage 1 or 2	>=18.5	Not pregnant
1256	1	Q2-2019	Completed	1	35+	Female	ART experienced	Stage 1 or 2	>=18.5	Not pregnant
1264	1	Q2-2019	Completed	1	35+	Male	ART experienced	Stage 1 or 2	>=18.5
1271	1	Q2-2019	Completed	1	35+	Female	ART experienced	Stage 1 or 2	>=18.5	Not pregnant
1284	1	Q2-2019	Completed	1	35+	Male	ART experienced	Stage 1 or 2	>=18.5
1285	1	Q2-2017	Completed	1	35+	Female	Newly on ART	Stage 1 or 2	>=18.5	Not pregnant
1306	1	Q2-2019	Completed	1	35+	Female	ART experienced	Stage 1 or 2	<18.5	Not pregnant
1325	1	Q2-2019	Completed	1	25_34	Female	ART experienced	Stage 1 or 2	>=18.5	Not pregnant
1335	1	Q2-2019	Completed	1	35+	Female	ART experienced	Stage 1 or 2	>=18.5	Not pregnant
1342	1	Q2-2019	Completed	1	25_34	Female	ART experienced	Stage 1 or 2	>=18.5	Not pregnant
1350	1	Q2-2019	Completed	1	35+	Female	ART experienced	Stage 1 or 2	>=18.5	Not pregnant
1353	1	Q2-2019	Completed	1	35+	Female	ART experienced	Stage 1 or 2	>=18.5	Not pregnant
1361	1	Q2-2019	Completed	1	25_34	Female	ART experienced	Stage 1 or 2	>=18.5	Not pregnant
1375	1	Q1-2019	Completed	1	35+	Male	ART experienced	Stage 1 or 2	>=18.5
1378	1	Q2-2019	Completed	1	35+	Male	ART experienced	Stage 1 or 2	>=18.5
1381	1	Q2-2019	Completed	1	25_34	Female	ART experienced	Stage 1 or 2	>=18.5	Not pregnant
1397	1	Q1-2019	Completed	1	35+	Male	ART experienced	Stage 1 or 2	>=18.5
1403	1	Q2-2019	Completed	1	20_24	Male	ART experienced	Stage 1 or 2	<18.5
1415	1	Q2-2019	Completed	1	25_34	Female	ART experienced	Stage 1 or 2	>=18.5	Not pregnant
1419	1	Q1-2019	Completed	1	35+	Male	ART experienced	Stage 1 or 2	>=18.5
1426	1	Q2-2019	Completed	1	25_34	Female	ART experienced	Stage 1 or 2	>=18.5	Not pregnant
1446	1	Q2-2019	Completed	1	35+	Female	ART experienced	Stage 1 or 2	>=18.5	Not pregnant
1461	1	Q2-2019	Completed	1	35+	Female	ART experienced	Stage 1 or 2	>=18.5	Not pregnant
1476	1	Q2-2019	Completed	1	25_34	Male	ART experienced	Stage 1 or 2	>=18.5
1480	1	Q2-2019	Completed	1	35+	Female	ART experienced	Stage 1 or 2	>=18.5	Not pregnant
1490	1	Q2-2019	Completed	1	35+	Female	ART experienced	Stage 1 or 2	>=18.5	Not pregnant
1491	1	Q2-2019	Completed	1	25_34	Female	ART experienced	Stage 1 or 2	>=18.5	Not pregnant
1516	1	Q2-2019	Completed	1	35+	Male	ART experienced	Stage 1 or 2	>=18.5
1518	1	Q2-2019	Completed	1	25_34	Female	ART experienced	Stage 1 or 2	>=18.5	Not pregnant
1539	1	Q1-2019	Completed	1	35+	Male	ART experienced	Stage 1 or 2	>=18.5
1545	1	Q1-2019	Completed	1	25_34	Female	ART experienced	Stage 1 or 2	>=18.5	Not pregnant
1546	1	Q2-2019	Completed	1	35+	Male	ART experienced	Stage 1 or 2	<18.5
1548	1	Q2-2019	Completed	1	25_34	Female	ART experienced	Stage 1 or 2	>=18.5	Not pregnant
1553	1	Q1-2019	Completed	1	35+	Female	ART experienced	Stage 1 or 2	>=18.5	Not pregnant
1556	1	Q2-2019	Completed	1	35+	Female	ART experienced	Stage 1 or 2	>=18.5	Not pregnant
1558	1	Q1-2019	Completed	1	35+	Female	ART experienced	Stage 1 or 2	>=18.5	Not pregnant
1562	1	Q2-2019	Completed	1	20_24	Female	ART experienced	Stage 1 or 2	>=18.5	Not pregnant
1580	1	Q1-2019	Completed	1	35+	Male	ART experienced	Stage 1 or 2	>=18.5
1604	1	Q2-2019	Completed	1	35+	Female	ART experienced	Stage 1 or 2	>=18.5	Not pregnant
1612	1	Q2-2019	Completed	1	35+	Female	ART experienced	Stage 1 or 2	>=18.5	Not pregnant
1618	1	Q2-2019	Completed	1	35+	Female	ART experienced	Stage 1 or 2	>=18.5	Not pregnant
1627	1	Q2-2019	Completed	1	35+	Female	ART experienced	Stage 1 or 2	>=18.5	Not pregnant
1629	1	Q2-2019	Completed	1	25_34	Female	ART experienced	Stage 1 or 2	>=18.5	Not pregnant
1643	1	Q2-2019	Completed	1	35+	Male	ART experienced	Stage 1 or 2
1646	1	Q2-2019	Completed	1	35+	Female	ART experienced	Stage 1 or 2	>=18.5	Not pregnant
1662	1	Q2-2019	Completed	1	35+	Female	ART experienced	Stage 1 or 2	>=18.5	Not pregnant
1667	1	Q1-2019	Completed	1	35+	Male	ART experienced	Stage 1 or 2	>=18.5
1672	1	Q2-2019	Completed	1	35+	Female	ART experienced	Stage 1 or 2	>=18.5	Not pregnant
1693	1	Q2-2019	Completed	1	20_24	Female	ART experienced	Stage 1 or 2	>=18.5	Not pregnant
1699	1	Q2-2019	Completed	1	35+	Female	ART experienced	Stage 1 or 2	>=18.5	Not pregnant
1714	1	Q2-2019	Completed	1	35+	Female	ART experienced	Stage 1 or 2	>=18.5	Not pregnant
1718	1	Q2-2019	Completed	1	35+	Male	ART experienced	Stage 1 or 2	>=18.5
1726	1	Q2-2019	Completed	1	35+	Female	ART experienced	Stage 1 or 2	>=18.5	Not pregnant
1739	1	Q2-2019	Completed	1	35+	Female	ART experienced	Stage 1 or 2	>=18.5	Not pregnant
1742	1	Q1-2019	Completed	1	35+	Male	ART experienced	Stage 1 or 2	>=18.5
1749	1	Q2-2019	Completed	1	35+	Female	ART experienced	Stage 1 or 2	>=18.5	Not pregnant
1750	1	Q2-2019	Completed	1	25_34	Female	ART experienced	Stage 1 or 2	<18.5	Not pregnant
1759	1	Q2-2019	Completed	1	35+	Female	ART experienced	Stage 1 or 2	<18.5	Not pregnant
1775	1	Q2-2019	Completed	1	35+	Female	ART experienced	Stage 1 or 2	>=18.5	Not pregnant
1776	1	Q2-2019	Completed	1	35+	Female	ART experienced	Stage 1 or 2	>=18.5	Not pregnant
1784	1	Q1-2019	Completed	1	35+	Female	ART experienced	Stage 1 or 2	>=18.5	Not pregnant
1806	1	Q2-2019	Completed	1	35+	Female	ART experienced	Stage 1 or 2		Not pregnant
1809	1	Q2-2019	Completed	1	35+	Male	ART experienced	Stage 1 or 2	>=18.5
1815	1	Q2-2019	Completed	1	35+	Female	ART experienced	Stage 1 or 2	>=18.5	Not pregnant
1818	1	Q1-2019	Completed	1	35+	Male	ART experienced	Stage 1 or 2	>=18.5
1829	1	Q1-2019	Completed	1	35+	Male	ART experienced	Stage 1 or 2	>=18.5
1833	1	Q2-2019	Completed	1	35+	Male	ART experienced	Stage 1 or 2	<18.5
1835	1	Q2-2019	Completed	1	25_34	Female	ART experienced	Stage 1 or 2	>=18.5	Not pregnant
1842	1	Q2-2019	Completed	1	35+	Female	ART experienced	Stage 1 or 2	<18.5	Not pregnant
1858	1	Q2-2019	Completed	1	35+	Male	ART experienced	Stage 1 or 2	>=18.5
1861	1	Q2-2019	Completed	1	35+	Female	ART experienced	Stage 1 or 2	>=18.5	Not pregnant
1869	1	Q1-2019	Completed	1	35+	Female	ART experienced	Stage 1 or 2		Not pregnant
1870	1	Q1-2019	Completed	1	15_19	Male	ART experienced	Stage 1 or 2	>=18.5
1872	1	Q2-2019	Completed	1	35+	Female	ART experienced	Stage 1 or 2	>=18.5	Not pregnant
1879	1	Q2-2019	Completed	1	35+	Male	ART experienced	Stage 1 or 2	>=18.5
1899	1	Q2-2019	Completed	1	25_34	Female	ART experienced	Stage 1 or 2	>=18.5	Not pregnant
1900	1	Q2-2019	Completed	1	35+	Male	ART experienced	Stage 1 or 2	<18.5
1903	1	Q2-2019	Completed	1	35+	Male	ART experienced	Stage 1 or 2	>=18.5
1907	1	Q2-2019	Completed	1	35+	Male	ART experienced	Stage 1 or 2	>=18.5
1917	1	Q2-2019	Completed	1	35+	Female	ART experienced	Stage 1 or 2	>=18.5	Pregnant
1918	1	Q2-2019	Completed	1	25_34	Female	ART experienced	Stage 1 or 2	<18.5	Not pregnant
1931	1	Q2-2019	Completed	1	35+	Female	ART experienced	Stage 1 or 2	>=18.5	Not pregnant
1932	1	Q2-2019	Completed	1	35+	Female	ART experienced	Stage 1 or 2	>=18.5	Not pregnant
1934	1	Q2-2019	Completed	1	35+	Female	ART experienced	Stage 1 or 2	>=18.5	Not pregnant
1937	1	Q2-2019	Completed	1	35+	Male	ART experienced	Stage 1 or 2	<18.5
1939	1	Q2-2019	Completed	1	35+	Female	ART experienced	Stage 1 or 2	>=18.5	Not pregnant
1940	1	Q2-2019	Completed	1	35+	Female	ART experienced	Stage 1 or 2	>=18.5	Not pregnant
1949	1	Q2-2019	Completed	1	35+	Female	ART experienced	Stage 1 or 2	>=18.5	Not pregnant
1952	1	Q2-2019	Completed	1	35+	Female	ART experienced	Stage 1 or 2	>=18.5	Not pregnant
1953	1	Q2-2019	Completed	1	35+	Female	ART experienced	Stage 1 or 2	>=18.5	Not pregnant
1967	1	Q2-2019	Completed	1	35+	Male	ART experienced	Stage 1 or 2	>=18.5
1972	1	Q1-2019	Completed	1	35+	Female	ART experienced	Stage 1 or 2	>=18.5	Not pregnant
1977	1	Q2-2019	Completed	1	35+	Female	ART experienced	Stage 1 or 2	>=18.5	Not pregnant
1984	1	Q2-2019	Completed	1	35+	Female	ART experienced	Stage 1 or 2	<18.5	Not pregnant
1989	1	Q2-2019	Died	0	35+	Male	ART experienced	Stage 1 or 2	>=18.5
1997	1	Q1-2019	Completed	1	35+	Female	ART experienced	Stage 1 or 2	>=18.5	Not pregnant
2002	1	Q2-2019	Completed	1	35+	Female	ART experienced	Stage 1 or 2	>=18.5	Not pregnant
2004	1	Q2-2019	Completed	1	35+	Female	ART experienced	Stage 1 or 2	>=18.5	Not pregnant
2005	1	Q1-2019	Completed	1	35+	Female	ART experienced	Stage 1 or 2		Not pregnant
2006	1	Q2-2019	Completed	1	35+	Female	ART experienced	Stage 1 or 2	>=18.5	Not pregnant
2007	1	Q1-2019	Completed	1	35+	Female	ART experienced	Stage 1 or 2	<18.5	Not pregnant
2010	1	Q2-2019	Completed	1	35+	Female	ART experienced	Stage 1 or 2	>=18.5	Not pregnant
2015	1	Q1-2019	Completed	1	35+	Male	ART experienced	Stage 1 or 2	>=18.5
2017	1	Q2-2019	Completed	1	35+	Female	ART experienced	Stage 1 or 2	>=18.5	Not pregnant
2030	1	Q1-2019	Completed	1	35+	Male	ART experienced	Stage 1 or 2	>=18.5
2042	1	Q2-2019	Completed	1	25_34	Female	ART experienced	Stage 1 or 2	<18.5	Pregnant
2045	1	Q1-2019	Completed	1	35+	Female	ART experienced	Stage 1 or 2	>=18.5	Not pregnant
2050	1	Q2-2019	Completed	1	35+	Male	ART experienced	Stage 1 or 2	>=18.5
2052	1	Q2-2019	Completed	1	35+	Female	ART experienced	Stage 1 or 2	>=18.5	Not pregnant
2058	1	Q2-2019	Completed	1	35+	Female	ART experienced	Stage 1 or 2	>=18.5	Not pregnant
2075	1	Q2-2019	Completed	1	35+	Male	ART experienced	Stage 1 or 2	>=18.5
2090	1	Q1-2019	Completed	1	35+	Male	ART experienced	Stage 1 or 2	<18.5
2105	1	Q2-2019	Completed	1	35+	Male	ART experienced	Stage 1 or 2	>=18.5
2124	1	Q2-2019	Completed	1	35+	Female	ART experienced	Stage 1 or 2	>=18.5	Not pregnant
2129	1	Q2-2019	Completed	1	35+	Female	ART experienced	Stage 1 or 2	>=18.5	Not pregnant
2136	1	Q1-2019	Completed	1	35+	Male	ART experienced	Stage 1 or 2	<18.5
2144	1	Q2-2019	Completed	1	35+	Male	ART experienced	Stage 1 or 2	>=18.5
2147	1	Q1-2019	Completed	1	35+	Male	ART experienced	Stage 1 or 2	>=18.5
2160	1	Q2-2019	Completed	1	25_34	Male	ART experienced	Stage 1 or 2	>=18.5
2172	1	Q1-2019	Completed	1	25_34	Female	ART experienced	Stage 1 or 2	>=18.5	Not pregnant
2173	1	Q2-2019	Completed	1	35+	Female	ART experienced	Stage 1 or 2	>=18.5	Not pregnant
2175	1	Q2-2019	Completed	1	35+	Female	ART experienced	Stage 1 or 2	>=18.5	Not pregnant
2179	1	Q1-2019	Completed	1	35+	Female	ART experienced	Stage 1 or 2	>=18.5	Not pregnant
2188	1	Q1-2019	Completed	1	35+	Female	ART experienced	Stage 1 or 2	>=18.5	Not pregnant
2203	1	Q2-2019	Completed	1	35+	Female	ART experienced	Stage 1 or 2	>=18.5	Not pregnant
2211	1	Q2-2019	Completed	1	35+	Female	ART experienced	Stage 1 or 2	>=18.5	Not pregnant
2228	1	Q2-2019	Completed	1	25_34	Female	ART experienced	Stage 1 or 2	<18.5	Not pregnant
2230	1	Q1-2019	Completed	1	35+	Male	ART experienced	Stage 1 or 2	>=18.5
2233	1	Q2-2019	Completed	1	15_19	Female	ART experienced	Stage 1 or 2	<18.5	Not pregnant
2252	1	Q2-2019	Completed	1	35+	Female	ART experienced	Stage 1 or 2	>=18.5	Not pregnant
2258	1	Q2-2019	Completed	1	35+	Female	ART experienced	Stage 1 or 2	>=18.5	Not pregnant
2263	1	Q2-2019	Completed	1	35+	Male	ART experienced	Stage 1 or 2	>=18.5
2264	1	Q1-2019	Completed	1	35+	Male	ART experienced	Stage 1 or 2	>=18.5
2276	1	Q2-2019	Completed	1	15_19	Male	ART experienced	Stage 1 or 2	>=18.5
2289	1	Q2-2019	Completed	1	25_34	Female	ART experienced	Stage 1 or 2	>=18.5	Not pregnant
2295	1	Q2-2019	Completed	1	35+	Female	ART experienced	Stage 1 or 2	>=18.5	Not pregnant
2313	1	Q2-2019	Completed	1	35+	Female	ART experienced	Stage 1 or 2	>=18.5	Not pregnant
2315	1	Q2-2019	Completed	1	35+	Female	ART experienced	Stage 1 or 2	>=18.5	Not pregnant
2322	1	Q2-2019	Completed	1	35+	Female	ART experienced	Stage 1 or 2	>=18.5	Not pregnant
2325	1	Q2-2019	Completed	1	35+	Female	ART experienced	Stage 1 or 2	>=18.5	Not pregnant
2347	1	Q2-2019	LTFU	0	25_34	Female	ART experienced	Stage 1 or 2	>=18.5	Not pregnant
2349	1	Q2-2019	Completed	1	35+	Male	ART experienced	Stage 1 or 2	>=18.5
2357	1	Q2-2019	Completed	1	25_34	Male	ART experienced	Stage 1 or 2	>=18.5
2366	1	Q2-2019	Completed	1	20_24	Male	ART experienced	Stage 1 or 2	<18.5
2369	1	Q2-2019	Completed	1	35+	Female	ART experienced	Stage 1 or 2		Not pregnant
2388	1	Q2-2019	Completed	1	20_24	Male	ART experienced	Stage 1 or 2	>=18.5
2398	1	Q2-2019	Completed	1	35+	Female	ART experienced	Stage 1 or 2	>=18.5	Not pregnant
2399	1	Q2-2019	Completed	1	25_34	Female	ART experienced	Stage 1 or 2	>=18.5	Not pregnant
2409	1	Q1-2019	Completed	1	35+	Female	ART experienced	Stage 1 or 2	>=18.5	Not pregnant
2414	1	Q1-2019	Completed	1	35+	Female	ART experienced	Stage 1 or 2	>=18.5	Not pregnant
2452	1	Q2-2019	Completed	1	35+	Female	ART experienced	Stage 1 or 2	>=18.5	Not pregnant
2468	1	Q2-2019	Completed	1	35+	Female	ART experienced	Stage 1 or 2	>=18.5	Not pregnant
2474	1	Q2-2019	Completed	1	20_24	Female	ART experienced	Stage 1 or 2	>=18.5	Not pregnant
2479	1	Q2-2019	Completed	1	25_34	Female	ART experienced	Stage 1 or 2	>=18.5	Not pregnant
2483	1	Q2-2019	Completed	1	35+	Male	ART experienced	Stage 1 or 2	>=18.5
2494	1	Q2-2019	Completed	1	25_34	Female	ART experienced	Stage 1 or 2	>=18.5	Not pregnant
2496	1	Q2-2019	Completed	1	35+	Male	ART experienced	Stage 1 or 2	<18.5
2497	1	Q1-2019	Completed	1	35+	Male	ART experienced	Stage 1 or 2	>=18.5
2544	1	Q1-2019	Completed	1	35+	Male	ART experienced	Stage 1 or 2	>=18.5
2555	1	Q2-2019	Completed	1	35+	Female	ART experienced	Stage 1 or 2	>=18.5	Not pregnant
2578	1	Q2-2019	Completed	1	35+	Female	ART experienced	Stage 1 or 2	>=18.5	Not pregnant
2584	1	Q2-2019	Completed	1	35+	Female	ART experienced	Stage 1 or 2	>=18.5	Not pregnant
2600	1	Q2-2019	Completed	1	35+	Male	ART experienced	Stage 1 or 2	<18.5
2608	1	Q2-2019	Completed	1	35+	Female	ART experienced	Stage 1 or 2	>=18.5	Not pregnant
2620	1	Q2-2019	Completed	1	25_34	Female	ART experienced	Stage 1 or 2	<18.5	Not pregnant
2623	1	Q2-2019	Completed	1	35+	Male	ART experienced	Stage 1 or 2	>=18.5
2626	1	Q2-2019	Completed	1	25_34	Female	ART experienced	Stage 1 or 2	<18.5	Not pregnant
2632	1	Q2-2019	Completed	1	25_34	Female	ART experienced	Stage 1 or 2	<18.5	Not pregnant
2658	1	Q2-2019	Completed	1	35+	Female	ART experienced	Stage 1 or 2	>=18.5	Not pregnant
2663	1	Q2-2019	Completed	1	35+	Female	ART experienced	Stage 1 or 2	>=18.5	Not pregnant
2666	1	Q1-2019	Completed	1	20_24	Female	ART experienced	Stage 1 or 2	>=18.5	Not pregnant
2695	1	Q2-2019	Completed	1	35+	Male	ART experienced	Stage 1 or 2	>=18.5
2696	1	Q2-2019	Completed	1	35+	Male	ART experienced	Stage 1 or 2	>=18.5
2698	1	Q2-2019	Completed	1	35+	Male	ART experienced	Stage 1 or 2	>=18.5
2721	1	Q2-2019	Completed	1	35+	Female	ART experienced	Stage 1 or 2	>=18.5	Not pregnant
2724	1	Q2-2019	Completed	1	35+	Female	ART experienced	Stage 1 or 2	<18.5	Not pregnant
2739	1	Q2-2019	Completed	1	25_34	Female	ART experienced	Stage 1 or 2	>=18.5	Not pregnant
2740	1	Q2-2019	Completed	1	25_34	Female	ART experienced	Stage 1 or 2	>=18.5	Not pregnant
2745	1	Q2-2019	Completed	1	35+	Female	ART experienced	Stage 1 or 2	>=18.5	Not pregnant
2746	1	Q2-2019	LTFU	0	25_34	Female	ART experienced	Stage 1 or 2	>=18.5	Pregnant
2752	1	Q2-2019	Completed	1	35+	Female	ART experienced	Stage 1 or 2	<18.5	Not pregnant
2755	1	Q1-2019	Completed	1	25_34	Female	ART experienced	Stage 1 or 2	>=18.5	Not pregnant
2767	1	Q1-2019	Completed	1	25_34	Female	ART experienced	Stage 1 or 2	>=18.5	Not pregnant
2768	1	Q2-2019	Completed	1	35+	Male	ART experienced	Stage 1 or 2	>=18.5
2790	1	Q1-2019	Stopped	0	35+	Female	ART experienced	Stage 1 or 2	<18.5	Not pregnant
2792	1	Q2-2019	Completed	1	35+	Male	ART experienced	Stage 1 or 2	>=18.5
2804	1	Q2-2019	Completed	1	35+	Female	ART experienced	Stage 1 or 2	>=18.5	Not pregnant
2811	1	Q1-2019	Completed	1	35+	Male	ART experienced	Stage 1 or 2	>=18.5
2822	1	Q2-2019	Completed	1	25_34	Female	ART experienced	Stage 1 or 2	>=18.5	Not pregnant
2843	1	Q2-2019	Completed	1	35+	Female	ART experienced	Stage 1 or 2	>=18.5	Not pregnant
2860	1	Q2-2019	Completed	1	35+	Female	ART experienced	Stage 1 or 2	>=18.5	Not pregnant
2863	1	Q1-2019	Completed	1	25_34	Female	ART experienced	Stage 1 or 2	>=18.5	Not pregnant
2914	1	Q1-2019	Completed	1	35+	Female	ART experienced	Stage 1 or 2	>=18.5	Not pregnant
2916	1	Q2-2019	Completed	1	35+	Female	ART experienced	Stage 1 or 2	>=18.5	Not pregnant
2917	1	Q2-2019	Completed	1	35+	Female	ART experienced	Stage 1 or 2	>=18.5	Not pregnant
2923	1	Q2-2019	Completed	1	35+	Male	ART experienced	Stage 1 or 2	>=18.5
2929	1	Q2-2019	Completed	1	35+	Male	ART experienced	Stage 1 or 2	>=18.5
2936	1	Q2-2019	Completed	1	35+	Female	ART experienced	Stage 1 or 2	>=18.5	Not pregnant
2949	1	Q2-2019	Completed	1	25_34	Female	ART experienced	Stage 1 or 2	>=18.5	Not pregnant
2952	1	Q1-2019	Completed	1	35+	Female	ART experienced	Stage 1 or 2	>=18.5	Not pregnant
2958	1	Q1-2019	Completed	1	35+	Female	ART experienced	Stage 1 or 2	>=18.5	Not pregnant
2959	1	Q2-2019	Completed	1	35+	Female	ART experienced	Stage 1 or 2	<18.5	Not pregnant
2972	1	Q2-2019	Completed	1	35+	Male	ART experienced	Stage 1 or 2	>=18.5
2995	1	Q1-2019	Completed	1	20_24	Female	ART experienced	Stage 1 or 2	>=18.5	Not pregnant
2997	1	Q2-2019	Completed	1	25_34	Female	ART experienced	Stage 1 or 2	>=18.5	Not pregnant
2998	1	Q2-2019	Completed	1	25_34	Female	ART experienced	Stage 1 or 2	>=18.5	Not pregnant
3005	1	Q2-2017	Completed	1	25_34	Male	Newly on ART	Stage 1 or 2	>=18.5
3013	1	Q2-2019	Completed	1	25_34	Female	ART experienced	Stage 1 or 2	>=18.5	Not pregnant
3042	1	Q2-2019	Completed	1	35+	Male	ART experienced	Stage 1 or 2
3049	1	Q2-2019	Completed	1	25_34	Female	ART experienced	Stage 1 or 2	>=18.5	Not pregnant
3054	1	Q2-2019	Completed	1	35+	Female	ART experienced	Stage 1 or 2	>=18.5	Not pregnant
3081	1	Q2-2019	Completed	1	35+	Male	ART experienced	Stage 1 or 2	<18.5
3084	1	Q2-2019	Completed	1	25_34	Male	ART experienced	Stage 1 or 2	>=18.5
3086	1	Q1-2019	Completed	1	35+	Male	ART experienced	Stage 1 or 2	>=18.5
3097	1	Q2-2019	Completed	1	35+	Male	ART experienced	Stage 1 or 2
3098	1	Q2-2019	Completed	1	35+	Female	ART experienced	Stage 1 or 2	<18.5	Not pregnant
3104	1	Q2-2019	Completed	1	15_19	Male	ART experienced	Stage 1 or 2	>=18.5
3109	1	Q2-2019	Completed	1	35+	Female	ART experienced	Stage 1 or 2	>=18.5	Not pregnant
3115	1	Q1-2019	Completed	1	25_34	Female	ART experienced	Stage 1 or 2	<18.5	Not pregnant
3126	1	Q2-2019	Completed	1	35+	Female	ART experienced	Stage 1 or 2	>=18.5	Not pregnant
3128	1	Q1-2019	Completed	1	35+	Male	ART experienced	Stage 1 or 2	<18.5
3146	1	Q2-2019	Completed	1	35+	Female	ART experienced	Stage 1 or 2	>=18.5	Not pregnant
3148	1	Q1-2019	Completed	1	35+	Female	ART experienced	Stage 1 or 2	>=18.5	Not pregnant
3177	1	Q2-2019	Completed	1	35+	Female	ART experienced	Stage 1 or 2	>=18.5	Not pregnant
3180	1	Q2-2019	Completed	1	35+	Male	ART experienced	Stage 1 or 2	>=18.5
3183	1	Q1-2019	Completed	1	35+	Male	ART experienced	Stage 1 or 2	>=18.5
3190	1	Q1-2019	Completed	1	25_34	Female	ART experienced	Stage 1 or 2	>=18.5	Not pregnant
3209	1	Q2-2019	Completed	1	35+	Female	ART experienced	Stage 1 or 2	<18.5	Not pregnant
3220	1	Q2-2019	Completed	1	35+	Female	ART experienced	Stage 1 or 2	>=18.5	Not pregnant
3226	1	Q2-2019	Completed	1	25_34	Female	ART experienced	Stage 1 or 2	>=18.5	Not pregnant
3227	1	Q2-2019	Completed	1	35+	Female	ART experienced	Stage 1 or 2	>=18.5	Not pregnant
3255	1	Q2-2019	Completed	1	25_34	Female	ART experienced	Stage 1 or 2	>=18.5	Not pregnant
3257	1	Q1-2019	Completed	1	25_34	Male	ART experienced	Stage 1 or 2	<18.5
3264	1	Q2-2019	Completed	1	35+	Female	ART experienced	Stage 1 or 2	>=18.5	Not pregnant
3279	1	Q2-2019	Completed	1	35+	Male	ART experienced	Stage 1 or 2	<18.5
3303	1	Q2-2019	Completed	1	35+	Female	ART experienced	Stage 1 or 2	>=18.5	Not pregnant
3306	1	Q2-2019	Completed	1	35+	Female	ART experienced	Stage 1 or 2	>=18.5	Not pregnant
3311	1	Q1-2019	Completed	1	35+	Female	ART experienced	Stage 1 or 2	>=18.5	Not pregnant
3314	1	Q2-2019	Completed	1	25_34	Female	ART experienced	Stage 1 or 2	>=18.5	Pregnant
3326	1	Q1-2019	Completed	1	35+	Female	ART experienced	Stage 1 or 2	>=18.5	Not pregnant
3330	1	Q2-2019	Completed	1	35+	Female	ART experienced	Stage 1 or 2	>=18.5	Not pregnant
3343	1	Q2-2019	Completed	1	35+	Female	ART experienced	Stage 1 or 2	>=18.5	Not pregnant
3349	1	Q2-2019	Completed	1	25_34	Female	ART experienced	Stage 1 or 2	>=18.5	Not pregnant
3350	1	Q2-2019	Completed	1	25_34	Female	ART experienced	Stage 1 or 2	>=18.5	Not pregnant
3357	1	Q1-2019	Completed	1	25_34	Male	ART experienced	Stage 1 or 2	>=18.5
3359	1	Q2-2019	Completed	1	35+	Female	ART experienced	Stage 1 or 2	>=18.5	Not pregnant
3382	1	Q2-2019	Completed	1	35+	Female	ART experienced	Stage 1 or 2	>=18.5	Not pregnant
3393	1	Q2-2019	Completed	1	35+	Female	ART experienced	Stage 1 or 2	>=18.5	Not pregnant
3403	1	Q2-2019	Completed	1	35+	Male	ART experienced	Stage 1 or 2	>=18.5
3412	1	Q1-2019	Completed	1	35+	Male	ART experienced	Stage 1 or 2	>=18.5
3419	1	Q2-2019	Completed	1	35+	Female	ART experienced	Stage 1 or 2	>=18.5	Not pregnant
3420	1	Q2-2019	Completed	1	25_34	Female	ART experienced	Stage 1 or 2	>=18.5	Not pregnant
3435	1	Q2-2019	Completed	1	35+	Female	ART experienced	Stage 1 or 2	>=18.5	Pregnant
3438	1	Q1-2019	Completed	1	35+	Female	ART experienced	Stage 1 or 2	>=18.5	Not pregnant
3447	1	Q2-2019	Completed	1	35+	Male	ART experienced	Stage 1 or 2	>=18.5
3451	1	Q2-2019	Completed	1	25_34	Female	ART experienced	Stage 1 or 2	>=18.5	Not pregnant
3452	1	Q1-2019	Completed	1	35+	Female	ART experienced	Stage 1 or 2	>=18.5	Not pregnant
3475	1	Q1-2019	Completed	1	35+	Female	ART experienced	Stage 1 or 2	>=18.5	Not pregnant
3478	1	Q2-2019	Completed	1	35+	Female	ART experienced	Stage 1 or 2	>=18.5	Not pregnant
3501	1	Q1-2019	Completed	1	25_34	Female	ART experienced	Stage 1 or 2	>=18.5	Not pregnant
3503	1	Q2-2019	Completed	1	35+	Female	ART experienced	Stage 1 or 2	>=18.5	Not pregnant
3506	1	Q2-2019	Completed	1	25_34	Female	ART experienced	Stage 1 or 2	>=18.5	Not pregnant
3508	1	Q1-2019	Completed	1	25_34	Female	ART experienced	Stage 1 or 2	>=18.5	Pregnant
3510	1	Q2-2019	Completed	1	35+	Male	ART experienced	Stage 1 or 2	>=18.5
3511	1	Q2-2019	Completed	1	35+	Male	ART experienced	Stage 1 or 2	>=18.5
3513	1	Q2-2019	Completed	1	35+	Female	ART experienced	Stage 1 or 2	>=18.5	Not pregnant
3519	1	Q2-2019	Completed	1	35+	Female	ART experienced	Stage 1 or 2	>=18.5	Not pregnant
3522	1	Q1-2019	Completed	1	25_34	Female	ART experienced	Stage 1 or 2	>=18.5	Not pregnant
3524	1	Q1-2019	Completed	1	35+	Male	ART experienced	Stage 1 or 2
3526	1	Q2-2019	Completed	1	35+	Male	ART experienced	Stage 1 or 2	>=18.5
3531	1	Q2-2019	Completed	1	35+	Male	ART experienced	Stage 1 or 2
3538	1	Q1-2019	Completed	1	35+	Female	ART experienced	Stage 1 or 2		Not pregnant
3548	1	Q2-2019	Completed	1	35+	Female	ART experienced	Stage 1 or 2	>=18.5	Not pregnant
3561	1	Q2-2019	Completed	1	35+	Female	ART experienced	Stage 3 or 4	>=18.5	Not pregnant
3582	1	Q2-2019	Completed	1	35+	Male	ART experienced	Stage 1 or 2	>=18.5
3618	1	Q2-2019	Completed	1	25_34	Female	ART experienced	Stage 1 or 2	>=18.5	Not pregnant
3634	1	Q2-2019	Completed	1	35+	Male	ART experienced	Stage 1 or 2	>=18.5
3642	1	Q2-2019	Completed	1	35+	Female	ART experienced	Stage 1 or 2		Not pregnant
3644	1	Q1-2019	Completed	1	35+	Male	ART experienced	Stage 1 or 2	>=18.5
3659	1	Q1-2019	Completed	1	25_34	Female	ART experienced	Stage 1 or 2	>=18.5	Pregnant
3665	1	Q2-2019	Completed	1	35+	Male	ART experienced	Stage 1 or 2	>=18.5
3686	1	Q2-2019	Completed	1	35+	Female	ART experienced	Stage 1 or 2	>=18.5	Not pregnant
3695	1	Q2-2019	Completed	1	25_34	Female	ART experienced	Stage 1 or 2	>=18.5	Not pregnant
3705	1	Q1-2019	Completed	1	35+	Female	ART experienced	Stage 1 or 2	>=18.5	Not pregnant
3708	1	Q2-2019	Completed	1	25_34	Female	ART experienced	Stage 1 or 2	<18.5	Not pregnant
3714	1	Q2-2019	Completed	1	35+	Female	ART experienced	Stage 1 or 2	<18.5	Not pregnant
3717	1	Q2-2019	Completed	1	35+	Female	ART experienced	Stage 1 or 2	>=18.5	Not pregnant
3718	1	Q2-2019	Completed	1	25_34	Female	ART experienced	Stage 1 or 2	>=18.5	Not pregnant
3720	1	Q2-2019	Completed	1	25_34	Female	ART experienced	Stage 1 or 2	>=18.5	Not pregnant
3721	1	Q2-2019	Completed	1	25_34	Female	ART experienced	Stage 1 or 2	>=18.5	Not pregnant
3726	1	Q2-2019	Completed	1	35+	Male	ART experienced	Stage 1 or 2	>=18.5
3738	1	Q2-2019	Completed	1	35+	Female	ART experienced	Stage 1 or 2	>=18.5	Not pregnant
3741	1	Q2-2019	Completed	1	35+	Female	ART experienced	Stage 1 or 2	>=18.5	Not pregnant
3747	1	Q1-2019	Completed	1	35+	Male	ART experienced	Stage 1 or 2	>=18.5
3770	1	Q2-2019	Completed	1	25_34	Female	ART experienced	Stage 1 or 2	>=18.5	Not pregnant
3772	1	Q2-2019	Completed	1	20_24	Male	ART experienced	Stage 1 or 2	>=18.5
3774	1	Q2-2019	Completed	1	35+	Male	ART experienced	Stage 1 or 2	>=18.5
3803	1	Q1-2019	Completed	1	35+	Male	ART experienced	Stage 1 or 2	>=18.5
3804	1	Q2-2019	Completed	1	35+	Female	ART experienced	Stage 1 or 2	>=18.5	Pregnant
3825	1	Q1-2019	Completed	1	25_34	Female	ART experienced	Stage 1 or 2	>=18.5	Not pregnant
3860	1	Q1-2019	LTFU	0	35+	Female	ART experienced	Stage 1 or 2	>=18.5	Not pregnant
3871	1	Q1-2019	Completed	1	25_34	Female	ART experienced	Stage 1 or 2	>=18.5	Not pregnant
3879	1	Q2-2019	Completed	1	35+	Female	ART experienced	Stage 1 or 2	>=18.5	Not pregnant
3887	1	Q2-2019	Completed	1	25_34	Female	ART experienced	Stage 1 or 2	>=18.5	Not pregnant
3889	1	Q1-2019	Completed	1	35+	Female	ART experienced	Stage 1 or 2	>=18.5	Pregnant
3898	1	Q1-2019	Completed	1	35+	Female	ART experienced	Stage 1 or 2	>=18.5	Not pregnant
3900	1	Q2-2019	Completed	1	35+	Female	ART experienced	Stage 1 or 2	>=18.5	Not pregnant
3912	1	Q2-2019	Completed	1	35+	Male	ART experienced	Stage 1 or 2	>=18.5
3920	1	Q2-2019	LTFU	0	35+	Male	ART experienced	Stage 1 or 2	<18.5
3922	1	Q1-2019	Completed	1	35+	Male	ART experienced	Stage 1 or 2	>=18.5
3930	1	Q2-2019	Completed	1	35+	Male	ART experienced	Stage 1 or 2	>=18.5
3931	1	Q2-2019	Completed	1	25_34	Female	ART experienced	Stage 1 or 2	>=18.5	Not pregnant
3948	1	Q2-2019	Completed	1	25_34	Male	ART experienced	Stage 1 or 2	>=18.5
3949	1	Q2-2019	Completed	1	35+	Female	ART experienced	Stage 1 or 2		Not pregnant
3951	1	Q2-2019	Completed	1	25_34	Female	ART experienced	Stage 1 or 2	>=18.5	Not pregnant
3953	1	Q2-2019	Completed	1	35+	Male	ART experienced	Stage 1 or 2	>=18.5
3971	1	Q1-2019	Completed	1	25_34	Female	ART experienced	Stage 1 or 2	>=18.5	Not pregnant
3989	1	Q1-2019	Completed	1	35+	Female	ART experienced	Stage 1 or 2	<18.5	Not pregnant
4002	1	Q2-2019	Completed	1	35+	Male	ART experienced	Stage 1 or 2	>=18.5
4011	1	Q2-2019	Completed	1	35+	Male	ART experienced	Stage 1 or 2	>=18.5
4012	1	Q1-2019	Completed	1	35+	Female	ART experienced	Stage 1 or 2	>=18.5	Not pregnant
4020	1	Q2-2019	Completed	1	35+	Male	ART experienced	Stage 1 or 2	>=18.5
4022	1	Q2-2019	Completed	1	35+	Female	ART experienced	Stage 1 or 2	>=18.5	Not pregnant
4028	1	Q2-2019	Completed	1	35+	Male	ART experienced	Stage 1 or 2	>=18.5
4034	1	Q1-2019	Completed	1	25_34	Female	ART experienced	Stage 1 or 2	>=18.5	Not pregnant
4040	1	Q2-2019	Completed	1	35+	Female	ART experienced	Stage 1 or 2	>=18.5	Not pregnant
4054	1	Q2-2019	Completed	1	35+	Female	ART experienced	Stage 1 or 2	>=18.5	Not pregnant
4057	1	Q2-2019	Completed	1	35+	Male	ART experienced	Stage 1 or 2
4063	1	Q1-2019	Completed	1	35+	Female	ART experienced	Stage 1 or 2	>=18.5	Pregnant
4071	1	Q2-2019	Completed	1	35+	Female	ART experienced	Stage 1 or 2	>=18.5	Not pregnant
4078	1	Q2-2019	Completed	1	35+	Female	ART experienced	Stage 1 or 2	>=18.5	Not pregnant
4093	1	Q2-2019	Completed	1	25_34	Male	ART experienced	Stage 1 or 2	>=18.5
4095	1	Q2-2019	Completed	1	25_34	Female	ART experienced	Stage 1 or 2	>=18.5	Not pregnant
4135	1	Q2-2019	Completed	1	35+	Female	ART experienced	Stage 1 or 2	>=18.5	Not pregnant
4138	1	Q2-2019	Completed	1	35+	Male	ART experienced	Stage 1 or 2	>=18.5
4152	1	Q2-2019	Completed	1	25_34	Male	ART experienced	Stage 1 or 2	>=18.5
4170	1	Q2-2019	Completed	1	35+	Female	ART experienced	Stage 1 or 2	<18.5	Not pregnant
4172	1	Q2-2019	Completed	1	25_34	Male	ART experienced	Stage 1 or 2	>=18.5
4181	1	Q2-2019	Completed	1	35+	Female	ART experienced	Stage 1 or 2	>=18.5	Not pregnant
4183	1	Q2-2019	Completed	1	35+	Female	ART experienced	Stage 1 or 2	>=18.5	Not pregnant
4191	1	Q2-2019	Completed	1	25_34	Female	ART experienced	Stage 1 or 2	>=18.5	Not pregnant
4204	1	Q2-2019	Completed	1	35+	Female	ART experienced	Stage 1 or 2	>=18.5	Not pregnant
4210	1	Q2-2019	Completed	1	25_34	Female	ART experienced	Stage 1 or 2	>=18.5	Not pregnant
4218	1	Q2-2019	Completed	1	35+	Female	ART experienced	Stage 1 or 2	>=18.5	Not pregnant
4231	1	Q2-2019	Completed	1	35+	Male	ART experienced	Stage 1 or 2	>=18.5
4240	1	Q1-2019	Completed	1	35+	Female	ART experienced	Stage 1 or 2		Not pregnant
4242	1	Q2-2019	Completed	1	25_34	Female	ART experienced	Stage 1 or 2	>=18.5	Not pregnant
4244	1	Q2-2019	Completed	1	35+	Male	ART experienced	Stage 1 or 2
4253	1	Q2-2019	Completed	1	25_34	Female	ART experienced	Stage 1 or 2	>=18.5	Not pregnant
4263	1	Q2-2019	Completed	1	35+	Female	ART experienced	Stage 1 or 2	>=18.5	Not pregnant
4284	1	Q2-2019	Completed	1	25_34	Female	ART experienced	Stage 1 or 2	>=18.5	Not pregnant
4294	1	Q2-2019	Completed	1	35+	Female	ART experienced	Stage 1 or 2	>=18.5	Not pregnant
4300	1	Q1-2019	Completed	1	25_34	Female	ART experienced	Stage 1 or 2	>=18.5	Not pregnant
4301	1	Q2-2019	Completed	1	35+	Male	ART experienced	Stage 1 or 2	<18.5
4304	1	Q2-2019	Completed	1	20_24	Male	ART experienced	Stage 1 or 2	<18.5
4309	1	Q2-2019	Completed	1	35+	Female	ART experienced	Stage 1 or 2	>=18.5	Not pregnant
4351	1	Q2-2019	Completed	1	35+	Female	ART experienced	Stage 1 or 2	>=18.5	Not pregnant
4352	1	Q2-2019	Completed	1	35+	Female	ART experienced	Stage 1 or 2	>=18.5	Not pregnant
4384	1	Q2-2019	Completed	1	35+	Female	ART experienced	Stage 1 or 2	>=18.5	Not pregnant
4388	1	Q1-2019	Completed	1	35+	Female	ART experienced	Stage 1 or 2	>=18.5	Not pregnant
4399	1	Q2-2019	Completed	1	25_34	Female	ART experienced	Stage 1 or 2	>=18.5	Not pregnant
4401	1	Q2-2019	Completed	1	35+	Male	ART experienced	Stage 1 or 2	>=18.5
4409	1	Q2-2019	Completed	1	35+	Female	ART experienced	Stage 1 or 2	>=18.5	Not pregnant
4417	1	Q2-2019	Completed	1	35+	Male	ART experienced	Stage 1 or 2	>=18.5
4439	1	Q2-2019	Completed	1	25_34	Female	ART experienced	Stage 1 or 2	>=18.5	Not pregnant
4452	1	Q2-2019	Completed	1	35+	Male	ART experienced	Stage 1 or 2	>=18.5
4455	1	Q2-2019	Completed	1	35+	Female	ART experienced	Stage 1 or 2	>=18.5	Not pregnant
4475	1	Q2-2019	Completed	1	25_34	Male	ART experienced	Stage 1 or 2	<18.5
4492	1	Q2-2019	Completed	1	35+	Male	ART experienced	Stage 1 or 2	>=18.5
4496	1	Q2-2019	Completed	1	25_34	Female	ART experienced	Stage 1 or 2	>=18.5	Not pregnant
4502	1	Q1-2019	Completed	1	35+	Male	ART experienced	Stage 1 or 2	>=18.5
4518	1	Q2-2019	Completed	1	35+	Male	ART experienced	Stage 1 or 2	>=18.5
4532	1	Q2-2019	Completed	1	35+	Female	ART experienced	Stage 1 or 2	>=18.5	Not pregnant
4551	1	Q1-2016	Completed	1	25_34	Female	Newly on ART	Stage 1 or 2	>=18.5	Pregnant
4553	1	Q2-2019	Completed	1	35+	Female	ART experienced	Stage 1 or 2	>=18.5	Not pregnant
4559	1	Q2-2019	Completed	1	35+	Female	ART experienced	Stage 1 or 2	>=18.5	Pregnant
4564	1	Q2-2019	Completed	1	25_34	Female	ART experienced	Stage 1 or 2	>=18.5	Not pregnant
4571	1	Q2-2019	Completed	1	25_34	Female	ART experienced	Stage 1 or 2	>=18.5	Not pregnant
4572	1	Q2-2019	Completed	1	35+	Female	ART experienced	Stage 1 or 2	>=18.5	Not pregnant
4575	1	Q1-2019	Completed	1	35+	Female	ART experienced	Stage 1 or 2	>=18.5	Not pregnant
4593	1	Q2-2019	Completed	1	35+	Female	ART experienced	Stage 1 or 2	>=18.5	Not pregnant
4595	1	Q2-2019	Completed	1	35+	Female	ART experienced	Stage 1 or 2	>=18.5	Not pregnant
4643	1	Q2-2019	Completed	1	25_34	Female	ART experienced	Stage 1 or 2		Not pregnant
4655	1	Q2-2019	Completed	1	35+	Male	ART experienced	Stage 1 or 2	>=18.5
4666	1	Q2-2019	Completed	1	25_34	Female	ART experienced	Stage 1 or 2	>=18.5	Not pregnant
4670	1	Q2-2019	Completed	1	35+	Male	ART experienced	Stage 1 or 2	>=18.5
4674	1	Q1-2019	Completed	1	25_34	Female	ART experienced	Stage 1 or 2	>=18.5	Not pregnant
4695	1	Q2-2019	Completed	1	25_34	Female	ART experienced	Stage 1 or 2	>=18.5	Not pregnant
4708	1	Q1-2019	Completed	1	25_34	Female	ART experienced	Stage 1 or 2	>=18.5	Not pregnant
4709	1	Q2-2019	Completed	1	25_34	Male	ART experienced	Stage 1 or 2	>=18.5
4711	1	Q1-2019	Completed	1	35+	Female	ART experienced			Not pregnant
4713	1	Q2-2019	Completed	1	35+	Female	ART experienced	Stage 1 or 2	>=18.5	Not pregnant
4724	1	Q1-2019	Completed	1	35+	Male	ART experienced	Stage 1 or 2	>=18.5
4732	1	Q2-2019	Completed	1	25_34	Female	ART experienced	Stage 1 or 2	>=18.5	Not pregnant
4738	1	Q2-2019	Completed	1	35+	Female	ART experienced	Stage 1 or 2	>=18.5	Not pregnant
4754	1	Q1-2019	Completed	1	25_34	Female	ART experienced	Stage 1 or 2	>=18.5	Not pregnant
4770	1	Q1-2019	Stopped	0	35+	Male	ART experienced	Stage 1 or 2	>=18.5
4771	1	Q2-2019	Completed	1	25_34	Female	ART experienced	Stage 1 or 2	>=18.5	Not pregnant
4782	1	Q2-2019	Completed	1	25_34	Male	ART experienced	Stage 1 or 2	>=18.5
4785	1	Q2-2019	Completed	1	35+	Male	ART experienced	Stage 1 or 2	>=18.5
4789	1	Q2-2019	Completed	1	25_34	Female	ART experienced	Stage 1 or 2	>=18.5	Not pregnant
4796	1	Q2-2019	Completed	1	35+	Female	ART experienced	Stage 1 or 2	<18.5	Not pregnant
4804	1	Q2-2019	Completed	1	35+	Female	ART experienced	Stage 1 or 2	>=18.5	Not pregnant
4819	1	Q2-2019	Completed	1	25_34	Female	ART experienced	Stage 1 or 2	>=18.5	Not pregnant
4822	1	Q2-2019	Completed	1	25_34	Female	ART experienced	Stage 1 or 2	>=18.5	Not pregnant
4828	1	Q2-2019	Completed	1	25_34	Male	ART experienced	Stage 1 or 2	>=18.5
4830	1	Q2-2019	Completed	1	25_34	Female	ART experienced	Stage 1 or 2	>=18.5	Not pregnant
4833	1	Q2-2019	Completed	1	25_34	Female	ART experienced	Stage 1 or 2	>=18.5	Pregnant
4838	1	Q2-2019	Completed	1	35+	Male	ART experienced	Stage 1 or 2	>=18.5
4852	1	Q2-2019	Completed	1	25_34	Female	ART experienced	Stage 1 or 2	>=18.5	Not pregnant
4854	1	Q2-2019	Completed	1	25_34	Female	ART experienced	Stage 1 or 2	>=18.5	Pregnant
4861	1	Q2-2019	Completed	1	35+	Female	ART experienced	Stage 1 or 2	>=18.5	Not pregnant
4868	1	Q2-2019	Completed	1	35+	Male	ART experienced	Stage 1 or 2	>=18.5
4869	1	Q2-2019	Completed	1	25_34	Female	ART experienced	Stage 1 or 2		Not pregnant
4870	1	Q2-2019	Completed	1	35+	Male	ART experienced	Stage 1 or 2	>=18.5
4883	1	Q1-2019	Completed	1	25_34	Male	ART experienced	Stage 1 or 2	>=18.5
4894	1	Q2-2019	Completed	1	35+	Female	ART experienced	Stage 1 or 2	>=18.5	Not pregnant
4896	1	Q2-2019	Completed	1	35+	Male	ART experienced	Stage 1 or 2	<18.5
4929	1	Q2-2019	Completed	1	25_34	Female	ART experienced	Stage 1 or 2	>=18.5	Not pregnant
4948	1	Q2-2019	Completed	1	20_24	Male	ART experienced	Stage 1 or 2	>=18.5
5002	1	Q2-2019	Completed	1	25_34	Female	ART experienced	Stage 1 or 2	>=18.5	Not pregnant
5011	1	Q2-2019	Completed	1	35+	Male	ART experienced	Stage 1 or 2	>=18.5
5017	1	Q2-2019	Completed	1	25_34	Female	ART experienced	Stage 1 or 2	<18.5	Not pregnant
5039	1	Q2-2019	Completed	1	25_34	Male	ART experienced	Stage 1 or 2	>=18.5
5048	1	Q2-2019	Completed	1	20_24	Female	ART experienced	Stage 1 or 2	>=18.5	Not pregnant
5052	1	Q1-2016	Completed	1	35+	Male	ART experienced	Stage 1 or 2	>=18.5
5075	1	Q2-2019	Completed	1	35+	Female	ART experienced	Stage 1 or 2	>=18.5	Not pregnant
5080	1	Q2-2019	Completed	1	25_34	Female	ART experienced	Stage 1 or 2	>=18.5	Pregnant
5083	1	Q1-2019	Completed	1	25_34	Female	ART experienced	Stage 1 or 2	>=18.5	Not pregnant
5091	1	Q2-2019	Completed	1	35+	Male	ART experienced	Stage 1 or 2	<18.5
5098	1	Q2-2019	Completed	1	35+	Male	ART experienced	Stage 1 or 2	>=18.5
5111	1	Q2-2019	Completed	1	35+	Female	ART experienced	Stage 1 or 2	>=18.5	Not pregnant
5119	1	Q2-2019	Completed	1	35+	Male	ART experienced	Stage 1 or 2	>=18.5
5123	1	Q1-2019	LTFU	0	35+	Male	ART experienced	Stage 1 or 2	>=18.5
5125	1	Q2-2019	Completed	1	35+	Female	ART experienced	Stage 1 or 2	>=18.5	Not pregnant
5136	1	Q1-2019	Completed	1	25_34	Female	ART experienced	Stage 1 or 2	>=18.5	Not pregnant
5160	1	Q2-2017	LTFU	0	35+	Female	Newly on ART	Stage 1 or 2	>=18.5	Not pregnant
5170	1	Q2-2019	Completed	1	25_34	Female	ART experienced	Stage 1 or 2	>=18.5	Not pregnant
5171	1	Q2-2019	Completed	1	35+	Male	ART experienced	Stage 1 or 2	>=18.5
5218	1	Q2-2019	Completed	1	25_34	Female	ART experienced	Stage 1 or 2	>=18.5	Not pregnant
5220	1	Q2-2019	Completed	1	25_34	Female	ART experienced	Stage 1 or 2		Not pregnant
5231	1	Q2-2019	Completed	1	25_34	Female	ART experienced	Stage 1 or 2	>=18.5	Not pregnant
5242	1	Q1-2019	Completed	1	25_34	Female	ART experienced	Stage 1 or 2	>=18.5	Not pregnant
5243	1	Q2-2019	Completed	1	35+	Male	ART experienced	Stage 1 or 2	<18.5
5251	1	Q3-2017	Completed	1	25_34	Male	Newly on ART	Stage 1 or 2	>=18.5
5275	1	Q2-2019	Completed	1	25_34	Female	ART experienced	Stage 1 or 2	>=18.5	Not pregnant
5276	1	Q2-2019	Completed	1	35+	Male	ART experienced	Stage 1 or 2	>=18.5
5278	1	Q2-2019	Completed	1	35+	Male	ART experienced	Stage 1 or 2	>=18.5
5320	1	Q2-2019	Completed	1	35+	Female	ART experienced	Stage 1 or 2		Not pregnant
5332	1	Q2-2019	Completed	1	35+	Male	ART experienced	Stage 1 or 2	>=18.5
5341	1	Q2-2019	Completed	1	25_34	Female	ART experienced	Stage 1 or 2	>=18.5	Not pregnant
5370	1	Q2-2019	Completed	1	25_34	Female	ART experienced	Stage 1 or 2	>=18.5	Not pregnant
5390	1	Q2-2019	Completed	1	35+	Female	ART experienced	Stage 1 or 2	>=18.5	Not pregnant
5419	1	Q2-2019	Completed	1	25_34	Male	ART experienced	Stage 1 or 2	>=18.5
5440	1	Q2-2019	Completed	1	35+	Female	ART experienced	Stage 1 or 2	>=18.5	Not pregnant
5466	1	Q2-2019	Completed	1	35+	Female	ART experienced	Stage 1 or 2	>=18.5	Not pregnant
5494	1	Q2-2019	Completed	1	25_34	Female	ART experienced	Stage 1 or 2	>=18.5	Not pregnant
5503	1	Q2-2016	Completed	1	20_24	Male	Not on ART	Stage 1 or 2	>=18.5
5510	1	Q2-2019	Completed	1	35+	Male	ART experienced	Stage 1 or 2	>=18.5
5516	1	Q2-2019	Completed	1	25_34	Female	ART experienced	Stage 1 or 2		Not pregnant
5519	1	Q2-2019	Completed	1	20_24	Female	ART experienced	Stage 1 or 2	>=18.5	Pregnant
5524	1	Q1-2016	Completed	1	25_34	Male	Newly on ART	Stage 1 or 2	>=18.5
5534	1	Q1-2016	Completed	1	25_34	Male	Newly on ART	Stage 1 or 2	>=18.5
5561	1	Q1-2016	Transferred-out		35+	Female	Newly on ART	Stage 1 or 2	>=18.5	Not pregnant
5562	1	Q1-2016	Completed	1	25_34	Male	Newly on ART	Stage 1 or 2	<18.5
5563	1	Q1-2016	Completed	1	25_34	Female	Newly on ART	Stage 1 or 2	<18.5	Not pregnant
5564	1	Q1-2016	Completed	1	25_34	Female	Newly on ART	Stage 3 or 4	<18.5	Not pregnant
5566	1	Q1-2016	LTFU	0	25_34	Female	Newly on ART	Stage 1 or 2	>=18.5	Not pregnant
5567	1	Q1-2016	Completed	1	25_34	Female	Newly on ART	Stage 1 or 2	>=18.5	Not pregnant
5569	1	Q2-2019	Completed	1	35+	Female	ART experienced	Stage 1 or 2	>=18.5	Not pregnant
5571	1	Q2-2019	Completed	1	25_34	Female	ART experienced	Stage 1 or 2	<18.5	Not pregnant
5575	1	Q1-2016	Completed	1	35+	Male	Not on ART	Stage 1 or 2	>=18.5
5578	1	Q1-2016	Completed	1	35+	Male	Newly on ART	Stage 1 or 2	>=18.5
5588	1	Q1-2016	Completed	1	25_34	Male	Newly on ART	Stage 3 or 4	>=18.5
5589	1	Q1-2016	Completed	1	20_24	Female	Not on ART	Stage 1 or 2	>=18.5	Not pregnant
5592	1	Q1-2016	Completed	1	35+	Male	Not on ART	Stage 1 or 2	<18.5
5598	1	Q2-2019	Completed	1	35+	Male	ART experienced	Stage 1 or 2	>=18.5
5607	1	Q1-2016	Completed	1	25_34	Male	Newly on ART	Stage 1 or 2	>=18.5
5611	1	Q1-2016	Completed	1	25_34	Female	Newly on ART	Stage 1 or 2	>=18.5	Not pregnant
5613	1	Q1-2016	Completed	1	25_34	Female	Newly on ART	Stage 3 or 4	<18.5	Not pregnant
5615	1	Q1-2016	Completed	1	35+	Male	Newly on ART	Stage 1 or 2	>=18.5
5618	1	Q2-2019	Completed	1	35+	Female	ART experienced	Stage 1 or 2	>=18.5	Not pregnant
5628	1	Q2-2019	Completed	1	20_24	Female	ART experienced	Stage 1 or 2	>=18.5	Not pregnant
5629	1	Q2-2019	Completed	1	25_34	Female	ART experienced	Stage 1 or 2	>=18.5	Not pregnant
5630	1	Q1-2016	Completed	1	35+	Female	Not on ART	Stage 3 or 4	>=18.5	Not pregnant
5636	1	Q1-2016	Completed	1	35+	Female	Newly on ART	Stage 1 or 2	<18.5	Not pregnant
5640	1	Q2-2019	Completed	1	25_34	Female	ART experienced	Stage 1 or 2	>=18.5	Pregnant
5644	1	Q1-2016	Completed	1	35+	Male	Newly on ART	Stage 1 or 2	>=18.5
5647	1	Q2-2019	Completed	1	35+	Male	ART experienced	Stage 1 or 2	>=18.5
5649	1	Q1-2016	Completed	1	20_24	Female	Not on ART	Stage 1 or 2	>=18.5	Not pregnant
5667	1	Q2-2019	Completed	1	25_34	Female	ART experienced	Stage 1 or 2	>=18.5	Not pregnant
5679	1	Q1-2019	Completed	1	25_34	Female	ART experienced	Stage 1 or 2	>=18.5	Not pregnant
5681	1	Q1-2019	Completed	1	25_34	Female	ART experienced	Stage 1 or 2	>=18.5	Not pregnant
5693	1	Q2-2016	LTFU	0	20_24	Female	Not on ART	Stage 1 or 2	>=18.5	Not pregnant
5694	1	Q2-2016	LTFU	0	20_24	Female	Newly on ART	Stage 1 or 2	<18.5	Pregnant
5695	1	Q2-2016	Transferred-out		25_34	Female	Newly on ART	Stage 3 or 4	>=18.5	Not pregnant
5718	1	Q2-2019	Completed	1	25_34	Female	ART experienced	Stage 1 or 2	>=18.5	Not pregnant
5719	1	Q1-2019	Completed	1	25_34	Female	ART experienced	Stage 1 or 2	>=18.5	Not pregnant
5725	1	Q2-2019	Completed	1	25_34	Female	ART experienced	Stage 1 or 2	>=18.5	Not pregnant
5765	1	Q2-2016	Died	0	35+	Female	Not on ART	Stage 1 or 2	>=18.5	Not pregnant
5768	1	Q2-2016	Completed	1	20_24	Female	Newly on ART	Stage 1 or 2	>=18.5	Not pregnant
5779	1	Q2-2019	Completed	1	20_24	Female	ART experienced	Stage 1 or 2	>=18.5	Not pregnant
5788	1	Q1-2019	Completed	1	35+	Male	ART experienced	Stage 1 or 2	>=18.5
5799	1	Q2-2016	Completed	1	25_34	Female	Not on ART	Stage 1 or 2	>=18.5	Not pregnant
5800	1	Q2-2016	LTFU	0	35+	Female	ART experienced	Stage 1 or 2	>=18.5	Pregnant
5804	1	Q1-2019	LTFU	0	35+	Female	ART experienced	Stage 1 or 2	>=18.5	Not pregnant
5806	1	Q2-2016	Completed	1	25_34	Male	Newly on ART	Stage 1 or 2	>=18.5
5843	1	Q2-2019	Completed	1	35+	Male	ART experienced	Stage 1 or 2	>=18.5
5865	1	Q4-2016	LTFU	0	25_34	Male	Not on ART	Stage 1 or 2	>=18.5
5882	1	Q1-2019	Completed	1	35+	Female	ART experienced	Stage 1 or 2	>=18.5	Not pregnant
5897	1	Q2-2019	Completed	1	35+	Male	ART experienced	Stage 1 or 2	>=18.5
5928	1	Q2-2019	Completed	1	35+	Female	ART experienced	Stage 1 or 2	>=18.5	Not pregnant
5952	1	Q2-2019	Completed	1	25_34	Female	ART experienced	Stage 1 or 2	>=18.5	Not pregnant
5980	1	Q1-2019	Completed	1	25_34	Female	ART experienced	Stage 1 or 2	>=18.5	Not pregnant
5981	1	Q1-2017	LTFU	0	25_34	Male	Not on ART	Stage 1 or 2	<18.5
5989	1	Q2-2019	Completed	1	25_34	Female	ART experienced	Stage 1 or 2	>=18.5	Not pregnant
5994	1	Q1-2019	Completed	1	25_34	Female	ART experienced	Stage 1 or 2	>=18.5	Pregnant
5999	1	Q4-2016	Completed	1	25_34	Female	Not on ART	Stage 1 or 2	>=18.5	Not pregnant
6000	1	Q2-2019	Completed	1	25_34	Female	ART experienced	Stage 1 or 2	>=18.5	Not pregnant
6005	1	Q1-2019	Completed	1	25_34	Female	ART experienced	Stage 1 or 2	>=18.5	Not pregnant
6013	1	Q2-2019	Completed	1	25_34	Female	ART experienced	Stage 1 or 2	>=18.5	Not pregnant
6019	1	Q1-2019	Completed	1	35+	Female	ART experienced	Stage 1 or 2	>=18.5	Not pregnant
6029	1	Q2-2019	Completed	1	35+	Female	ART experienced	Stage 1 or 2	>=18.5	Not pregnant
6047	1	Q4-2016	Completed	1	35+	Female	Newly on ART	Stage 1 or 2	>=18.5	Not pregnant
6058	1	Q2-2019	Completed	1	35+	Female	ART experienced	Stage 1 or 2	>=18.5	Not pregnant
6066	1	Q2-2019	Completed	1	35+	Female	ART experienced	Stage 1 or 2	>=18.5	Not pregnant
6068	1	Q4-2016	Completed	1	35+	Female	Newly on ART	Stage 1 or 2	>=18.5	Not pregnant
6078	1	Q2-2019	Completed	1	35+	Male	ART experienced	Stage 1 or 2	>=18.5
6098	1	Q4-2016	LTFU	0	15_19	Female	Newly on ART	Stage 1 or 2	<18.5	Not pregnant
6101	1	Q4-2016	Completed	1	35+	Female	ART experienced	Stage 1 or 2	>=18.5	Not pregnant
6103	1	Q4-2016	Completed	1	25_34	Female	Newly on ART	Stage 1 or 2	>=18.5	Not pregnant
6107	1	Q2-2019	Completed	1	25_34	Female	ART experienced	Stage 1 or 2	>=18.5	Not pregnant
6115	1	Q4-2016	Completed	1	35+	Male	Newly on ART	Stage 1 or 2	<18.5
6118	1	Q1-2019	Completed	1	20_24	Female	ART experienced	Stage 1 or 2	<18.5	Not pregnant
6119	1	Q1-2019	Completed	1	25_34	Male	ART experienced	Stage 1 or 2	>=18.5
6122	1	Q1-2019	Completed	1	25_34	Female	ART experienced	Stage 1 or 2	>=18.5	Not pregnant
6125	1	Q4-2016	LTFU	0	35+	Male	Newly on ART	Stage 1 or 2	>=18.5
6133	1	Q2-2019	Completed	1	25_34	Female	ART experienced	Stage 1 or 2	>=18.5	Pregnant
6134	1	Q2-2018	Completed	1	25_34	Female	ART experienced	Stage 1 or 2	>=18.5	Not pregnant
6135	1	Q4-2016	LTFU	0	25_34	Male	Newly on ART	Stage 3 or 4	>=18.5
6137	1	Q4-2016	LTFU	0	25_34	Male	Newly on ART	Stage 1 or 2	>=18.5
6144	1	Q2-2017	Completed	1	25_34	Female	Newly on ART	Stage 1 or 2	>=18.5	Not pregnant
6145	1	Q2-2019	Completed	1	25_34	Female	ART experienced	Stage 1 or 2	>=18.5	Not pregnant
6149	1	Q1-2017	LTFU	0	25_34	Male	Newly on ART	Stage 1 or 2	>=18.5
6157	1	Q1-2019	Completed	1	35+	Female	ART experienced	Stage 1 or 2	>=18.5	Not pregnant
6159	1	Q4-2016	Completed	1	35+	Female	Newly on ART	Stage 1 or 2	>=18.5	Not pregnant
6161	1	Q2-2019	Completed	1	35+	Female	ART experienced	Stage 1 or 2	>=18.5	Not pregnant
6168	1	Q1-2019	Completed	1	25_34	Female	ART experienced	Stage 1 or 2	>=18.5	Not pregnant
6174	1	Q1-2017	Completed	1	35+	Male	Newly on ART	Stage 1 or 2	>=18.5
6175	1	Q4-2016	LTFU	0	25_34	Female	Newly on ART	Stage 1 or 2	>=18.5	Not pregnant
6182	1	Q4-2016	Completed	1	20_24	Female	Not on ART	Stage 1 or 2	>=18.5	Not pregnant
6184	1	Q4-2016	Completed	1	25_34	Female	Newly on ART	Stage 1 or 2	>=18.5	Not pregnant
6198	1	Q4-2016	Completed	1	20_24	Female	Newly on ART	Stage 1 or 2	>=18.5	Not pregnant
6202	1	Q4-2016	LTFU	0	25_34	Female	Newly on ART	Stage 1 or 2	>=18.5	Not pregnant
6203	1	Q1-2017	LTFU	0	25_34	Female	Newly on ART	Stage 1 or 2	>=18.5	Pregnant
6206	1	Q4-2016	Completed	1	35+	Male	Newly on ART	Stage 1 or 2	>=18.5
6207	1	Q4-2016	Completed	1	20_24	Female	Not on ART	Stage 3 or 4	>=18.5	Not pregnant
6210	1	Q4-2016	Completed	1	25_34	Female	Newly on ART	Stage 1 or 2	>=18.5	Not pregnant
6211	1	Q4-2016	Completed	1	25_34	Female	Newly on ART	Stage 1 or 2	>=18.5	Not pregnant
6223	1	Q4-2016	Completed	1	25_34	Male	Not on ART	Stage 1 or 2	>=18.5
6224	1	Q4-2016	LTFU	0	25_34	Female	Newly on ART	Stage 1 or 2	>=18.5	Not pregnant
6225	1	Q4-2016	Completed	1	20_24	Female	Newly on ART	Stage 1 or 2	>=18.5	Not pregnant
6228	1	Q4-2016	Completed	1	35+	Female	Not on ART	Stage 1 or 2	>=18.5	Not pregnant
6230	1	Q4-2016	Completed	1	25_34	Female	Newly on ART	Stage 3 or 4	>=18.5	Not pregnant
6232	1	Q4-2016	Completed	1	25_34	Male	Not on ART	Stage 1 or 2	>=18.5
6233	1	Q4-2016	Completed	1	25_34	Female	Newly on ART	Stage 1 or 2	>=18.5	Not pregnant
6235	1	Q4-2016	Completed	1	25_34	Female	Newly on ART			Not pregnant
6247	1	Q4-2016	Completed	1	25_34	Female	Not on ART	Stage 1 or 2	>=18.5	Not pregnant
6249	1	Q4-2016	Completed	1	25_34	Female	Newly on ART			Not pregnant
6250	1	Q4-2016	Completed	1	35+	Male	Not on ART	Stage 1 or 2	>=18.5
6252	1	Q1-2017	Completed	1	35+	Female	Newly on ART	Stage 1 or 2	>=18.5	Not pregnant
6253	1	Q4-2016	Completed	1	20_24	Female	Not on ART	Stage 1 or 2	>=18.5	Not pregnant
6254	1	Q4-2016	Completed	1	25_34	Male	Not on ART	Stage 1 or 2	>=18.5
6255	1	Q4-2016	Completed	1	25_34	Male	Not on ART	Stage 1 or 2
6259	1	Q4-2016	Completed	1	35+	Male	Not on ART	Stage 1 or 2	>=18.5
6264	1	Q4-2016	Completed	1	20_24	Female	Newly on ART		>=18.5	Not pregnant
6265	1	Q4-2016	Completed	1	35+	Female	Newly on ART	Stage 1 or 2	>=18.5	Not pregnant
6266	1	Q4-2016	LTFU	0	20_24	Female	Not on ART	Stage 1 or 2	>=18.5	Not pregnant
6268	1	Q2-2019	Completed	1	25_34	Female	ART experienced	Stage 1 or 2	>=18.5	Not pregnant
6270	1	Q4-2016	Completed	1	35+	Male	Newly on ART	Stage 3 or 4	<18.5
6273	1	Q4-2016	Completed	1	20_24	Female	Newly on ART	Stage 1 or 2	>=18.5	Not pregnant
6274	1	Q4-2016	Completed	1	25_34	Male	Newly on ART	Stage 1 or 2	>=18.5
6277	1	Q4-2016	Transferred-out		25_34	Female	Not on ART	Stage 1 or 2	>=18.5	Not pregnant
6280	1	Q4-2016	Completed	1	35+	Male	Not on ART	Stage 1 or 2	>=18.5
6283	1	Q4-2016	Completed	1	15_19	Female	Newly on ART	Stage 1 or 2	>=18.5	Not pregnant
6284	1	Q4-2016	Completed	1	25_34	Female	Newly on ART	Stage 1 or 2	>=18.5	Not pregnant
6285	1	Q4-2016	Completed	1	25_34	Male	Newly on ART	Stage 1 or 2	>=18.5
6287	1	Q4-2016	Completed	1	25_34	Male	Newly on ART	Stage 1 or 2	>=18.5
6288	1	Q4-2016	Completed	1	20_24	Female	Not on ART		>=18.5	Not pregnant
6291	1	Q4-2016	Completed	1	25_34	Female	Newly on ART	Stage 1 or 2	>=18.5	Not pregnant
6293	1	Q4-2016	Completed	1	20_24	Female	Newly on ART	Stage 1 or 2	>=18.5	Not pregnant
6295	1	Q1-2017	Completed	1	35+	Female	Not on ART	Stage 3 or 4	<18.5	Not pregnant
6298	1	Q2-2019	Completed	1	35+	Female	ART experienced	Stage 1 or 2	<18.5	Not pregnant
6300	1	Q4-2016	Transferred-out		20_24	Male	Not on ART	Stage 1 or 2	>=18.5
6301	1	Q4-2016	Completed	1	15_19	Female	Newly on ART	Stage 1 or 2	>=18.5	Not pregnant
6302	1	Q2-2019	Completed	1	35+	Male	ART experienced	Stage 1 or 2	>=18.5
6308	1	Q1-2017	Completed	1	25_34	Female	Newly on ART	Stage 1 or 2	>=18.5	Not pregnant
6309	1	Q1-2017	LTFU	0	35+	Female	Newly on ART	Stage 1 or 2	>=18.5	Pregnant
6311	1	Q1-2017	LTFU	0	25_34	Female	Not on ART	Stage 1 or 2	<18.5	Not pregnant
6312	1	Q1-2017	LTFU	0	25_34	Female	Newly on ART	Stage 1 or 2	>=18.5	Pregnant
6314	1	Q1-2017	Transferred-out		20_24	Male	Newly on ART	Stage 3 or 4	<18.5
6318	1	Q1-2017	LTFU	0	25_34	Male	Not on ART	Stage 1 or 2	>=18.5
6321	1	Q1-2017	Completed	1	20_24	Female	Not on ART	Stage 1 or 2	>=18.5	Not pregnant
6327	1	Q2-2019	Completed	1	25_34	Female	ART experienced	Stage 1 or 2	>=18.5	Not pregnant
6328	1	Q1-2017	Completed	1	20_24	Female	Newly on ART	Stage 1 or 2	>=18.5	Pregnant
6335	1	Q1-2017	LTFU	0	25_34	Female	Newly on ART	Stage 1 or 2	>=18.5	Pregnant
6338	1	Q1-2017	Completed	1	25_34	Female	Newly on ART	Stage 1 or 2	>=18.5	Not pregnant
6340	1	Q1-2017	LTFU	0	35+	Female	Not on ART			Not pregnant
6341	1	Q1-2017	LTFU	0	25_34	Female	Not on ART	Stage 1 or 2	>=18.5	Not pregnant
6342	1	Q1-2017	Completed	1	20_24	Female	Newly on ART	Stage 1 or 2	>=18.5	Pregnant
6343	1	Q1-2017	LTFU	0	25_34	Female	Newly on ART	Stage 1 or 2	>=18.5	Pregnant
6344	1	Q1-2017	Completed	1	20_24	Female	Newly on ART	Stage 1 or 2	>=18.5	Not pregnant
6347	1	Q1-2017	LTFU	0	25_34	Female	Not on ART	Stage 1 or 2	>=18.5	Not pregnant
6352	1	Q1-2017	LTFU	0	25_34	Female	Newly on ART	Stage 1 or 2	>=18.5	Not pregnant
6369	1	Q1-2017	Completed	1	25_34	Male	Not on ART	Stage 1 or 2	>=18.5
6371	1	Q1-2017	LTFU	0	20_24	Female	Newly on ART	Stage 1 or 2	>=18.5	Not pregnant
6373	1	Q1-2017	LTFU	0	25_34	Female	Not on ART	Stage 1 or 2	>=18.5	Not pregnant
6374	1	Q1-2017	Completed	1	35+	Female	Not on ART	Stage 1 or 2	<18.5	Not pregnant
6376	1	Q1-2017	LTFU	0	25_34	Male	Newly on ART	Stage 1 or 2
6377	1	Q1-2017	Completed	1	35+	Female	Newly on ART	Stage 1 or 2		Not pregnant
6379	1	Q1-2017	LTFU	0	35+	Male	Newly on ART	Stage 1 or 2
6385	1	Q1-2017	LTFU	0	25_34	Female	Not on ART	Stage 1 or 2	>=18.5	Not pregnant
6388	1	Q1-2017	LTFU	0	25_34	Female	Newly on ART	Stage 3 or 4	>=18.5	Not pregnant
6389	1	Q2-2018	Completed	1	25_34	Female	ART experienced	Stage 1 or 2	>=18.5	Not pregnant
6390	1	Q1-2017	Completed	1	25_34	Female	Newly on ART	Stage 1 or 2		Not pregnant
6392	1	Q1-2017	Completed	1	15_19	Female	Newly on ART	Stage 1 or 2	>=18.5	Not pregnant
6394	1	Q1-2017	Completed	1	20_24	Female	Newly on ART	Stage 1 or 2	>=18.5	Not pregnant
6396	1	Q1-2017	Completed	1	25_34	Female	Newly on ART	Stage 1 or 2	>=18.5	Pregnant
6397	1	Q1-2017	Completed	1	25_34	Female	Newly on ART	Stage 1 or 2		Not pregnant
6399	1	Q1-2017	Completed	1	25_34	Female	Newly on ART	Stage 1 or 2	>=18.5	Pregnant
6400	1	Q1-2017	Completed	1	25_34	Female	Newly on ART	Stage 1 or 2	>=18.5	Not pregnant
6402	1	Q1-2017	Completed	1	25_34	Male	Newly on ART	Stage 1 or 2	>=18.5
6403	1	Q1-2017	Completed	1	35+	Male	Newly on ART	Stage 1 or 2	>=18.5
6404	1	Q1-2017	Completed	1	25_34	Male	Newly on ART	Stage 1 or 2	<18.5
6405	1	Q1-2017	Completed	1	35+	Male	Newly on ART	Stage 1 or 2	>=18.5
6407	1	Q1-2017	Completed	1	20_24	Female	Newly on ART	Stage 1 or 2	>=18.5	Pregnant
6417	1	Q2-2017	Completed	1	25_34	Female	Newly on ART	Stage 1 or 2		Pregnant
6418	1	Q1-2017	LTFU	0	25_34	Female	Newly on ART	Stage 1 or 2	>=18.5	Not pregnant
6419	1	Q1-2017	LTFU	0	25_34	Male	Newly on ART	Stage 1 or 2	>=18.5
6421	1	Q2-2019	Completed	1	25_34	Female	ART experienced	Stage 1 or 2	>=18.5	Not pregnant
6422	1	Q1-2017	Completed	1	20_24	Female	Newly on ART	Stage 1 or 2	>=18.5	Not pregnant
6423	1	Q1-2017	Completed	1	35+	Female	Newly on ART	Stage 1 or 2	>=18.5	Not pregnant
6424	1	Q1-2017	LTFU	0	20_24	Female	Newly on ART	Stage 1 or 2	>=18.5	Pregnant
6425	1	Q1-2017	LTFU	0	35+	Female	Not on ART	Stage 1 or 2	>=18.5	Not pregnant
6426	1	Q1-2017	LTFU	0	25_34	Female	Newly on ART	Stage 1 or 2	>=18.5	Pregnant
6431	1	Q1-2017	LTFU	0	35+	Female	Newly on ART	Stage 1 or 2	>=18.5	Not pregnant
6434	1	Q1-2017	Completed	1	20_24	Female	Newly on ART	Stage 1 or 2	>=18.5	Pregnant
6435	1	Q1-2017	LTFU	0	25_34	Male	Newly on ART	Stage 1 or 2	<18.5
6437	1	Q1-2017	Completed	1	25_34	Female	Newly on ART	Stage 1 or 2	>=18.5	Not pregnant
6438	1	Q1-2017	Completed	1	25_34	Female	Newly on ART	Stage 1 or 2	>=18.5	Not pregnant
6440	1	Q1-2017	LTFU	0	20_24	Female	Newly on ART	Stage 1 or 2	>=18.5	Not pregnant
6441	1	Q1-2017	Completed	1	35+	Male	Newly on ART	Stage 1 or 2	>=18.5
6442	1	Q1-2017	LTFU	0	35+	Female	Not on ART	Stage 3 or 4		Not pregnant
6446	1	Q1-2017	LTFU	0	25_34	Female	Not on ART	Stage 1 or 2	<18.5	Not pregnant
6448	1	Q2-2017	Completed	1	35+	Female	Newly on ART	Stage 3 or 4	>=18.5	Not pregnant
6452	1	Q2-2017	LTFU	0	20_24	Female	Newly on ART	Stage 1 or 2	>=18.5	Pregnant
6454	1	Q1-2017	Completed	1	35+	Male	Newly on ART	Stage 1 or 2	>=18.5
6455	1	Q1-2019	Completed	1	25_34	Female	ART experienced	Stage 1 or 2	>=18.5	Not pregnant
6456	1	Q1-2017	Completed	1	35+	Male	Newly on ART	Stage 1 or 2	>=18.5
6460	1	Q2-2017	Completed	1	25_34	Female	Newly on ART	Stage 1 or 2	>=18.5	Not pregnant
6462	1	Q1-2017	LTFU	0	35+	Female	Newly on ART	Stage 1 or 2	>=18.5	Not pregnant
6465	1	Q1-2017	LTFU	0	20_24	Female	Not on ART	Stage 1 or 2	>=18.5	Not pregnant
6468	1	Q2-2017	Completed	1	20_24	Female	Newly on ART	Stage 1 or 2	>=18.5	Pregnant
6470	1	Q1-2019	Completed	1	35+	Female	ART experienced	Stage 1 or 2	>=18.5	Not pregnant
6471	1	Q2-2017	Completed	1	35+	Male	Newly on ART	Stage 1 or 2	>=18.5
6472	1	Q2-2017	Completed	1	25_34	Female	Newly on ART	Stage 1 or 2	>=18.5	Not pregnant
6473	1	Q2-2017	Completed	1	35+	Female	Newly on ART	Stage 1 or 2	>=18.5	Not pregnant
6474	1	Q2-2017	Completed	1	20_24	Male	Newly on ART	Stage 1 or 2	>=18.5
6477	1	Q2-2017	LTFU	0	35+	Female	Not on ART	Stage 1 or 2	>=18.5	Not pregnant
6478	1	Q2-2017	LTFU	0	25_34	Female	Newly on ART	Stage 1 or 2	>=18.5	Pregnant
6480	1	Q2-2017	Completed	1	35+	Male	Newly on ART	Stage 1 or 2	>=18.5
6482	1	Q2-2017	LTFU	0	20_24	Female	Newly on ART	Stage 1 or 2		Pregnant
6483	1	Q2-2017	LTFU	0	25_34	Female	Newly on ART	Stage 1 or 2	>=18.5	Pregnant
6489	1	Q2-2017	Completed	1	25_34	Female	Newly on ART	Stage 3 or 4	>=18.5	Not pregnant
6490	1	Q2-2017	LTFU	0	25_34	Female	Newly on ART	Stage 1 or 2	>=18.5	Pregnant
6500	1	Q2-2017	LTFU	0	25_34	Male	Not on ART	Stage 3 or 4	<18.5
6504	1	Q2-2017	LTFU	0	35+	Female	Newly on ART	Stage 1 or 2	>=18.5	Pregnant
6506	1	Q2-2017	LTFU	0	20_24	Female	Newly on ART	Stage 1 or 2	>=18.5	Pregnant
6509	1	Q2-2017	LTFU	0	25_34	Female	Newly on ART	Stage 1 or 2		Pregnant
6510	1	Q2-2017	LTFU	0	20_24	Female	Newly on ART	Stage 1 or 2	>=18.5	Pregnant
6512	1	Q3-2017	LTFU	0	35+	Male	Newly on ART	Stage 1 or 2	>=18.5
6513	1	Q2-2017	Completed	1	25_34	Female	Newly on ART	Stage 1 or 2	>=18.5	Pregnant
6515	1	Q2-2017	Completed	1	35+	Female	Newly on ART	Stage 1 or 2	>=18.5	Not pregnant
6517	1	Q2-2017	LTFU	0	20_24	Female	Newly on ART	Stage 1 or 2	>=18.5	Not pregnant
6518	1	Q2-2017	Completed	1	25_34	Female	Newly on ART	Stage 1 or 2	>=18.5	Pregnant
6519	1	Q2-2017	Completed	1	25_34	Male	Newly on ART	Stage 1 or 2	>=18.5
6520	1	Q2-2017	Completed	1	25_34	Male	Newly on ART	Stage 1 or 2	>=18.5
6533	1	Q2-2017	LTFU	0	20_24	Female	Newly on ART	Stage 1 or 2	>=18.5	Pregnant
6534	1	Q2-2017	Completed	1	25_34	Female	Newly on ART	Stage 1 or 2	>=18.5	Not pregnant
6542	1	Q2-2017	Completed	1	25_34	Female	Newly on ART	Stage 1 or 2	>=18.5	Pregnant
6543	1	Q2-2017	LTFU	0	25_34	Female	Not on ART	Stage 1 or 2	>=18.5	Not pregnant
6545	1	Q2-2017	Completed	1	25_34	Female	Newly on ART	Stage 3 or 4	>=18.5	Not pregnant
6546	1	Q2-2017	Completed	1	35+	Male	Newly on ART	Stage 3 or 4	<18.5
6547	1	Q3-2017	LTFU	0	25_34	Female	Newly on ART	Stage 1 or 2	>=18.5	Not pregnant
6550	1	Q2-2017	Completed	1	25_34	Male	Newly on ART	Stage 1 or 2	>=18.5
6552	1	Q2-2017	LTFU	0	25_34	Female	Newly on ART	Stage 1 or 2	<18.5	Not pregnant
6553	1	Q2-2017	LTFU	0	20_24	Female	Newly on ART	Stage 1 or 2	>=18.5	Not pregnant
6554	1	Q2-2017	Completed	1	35+	Female	Newly on ART	Stage 1 or 2	>=18.5	Not pregnant
6556	1	Q2-2017	Completed	1	35+	Male	Newly on ART	Stage 1 or 2	>=18.5
6557	1	Q2-2017	Completed	1	35+	Male	Newly on ART	Stage 1 or 2	>=18.5
6558	1	Q2-2017	Completed	1	25_34	Female	Newly on ART	Stage 1 or 2		Not pregnant
6560	1	Q2-2017	LTFU	0	20_24	Female	Newly on ART	Stage 1 or 2	>=18.5	Not pregnant
6561	1	Q2-2019	Completed	1	25_34	Male	ART experienced	Stage 1 or 2	<18.5
6562	1	Q2-2017	LTFU	0	20_24	Female	Newly on ART	Stage 1 or 2	>=18.5	Not pregnant
6563	1	Q2-2017	LTFU	0	15_19	Female	Newly on ART	Stage 1 or 2	<18.5	Pregnant
6564	1	Q2-2019	Completed	1	25_34	Male	ART experienced	Stage 1 or 2	>=18.5
6565	1	Q2-2017	LTFU	0	25_34	Female	Newly on ART	Stage 1 or 2	>=18.5	Pregnant
6566	1	Q2-2017	LTFU	0	25_34	Male	Newly on ART	Stage 1 or 2	>=18.5
6568	1	Q2-2017	Completed	1	35+	Female	Newly on ART	Stage 1 or 2	>=18.5	Not pregnant
6571	1	Q2-2017	Completed	1	35+	Female	Newly on ART	Stage 1 or 2	>=18.5	Not pregnant
6572	1	Q2-2017	Completed	1	25_34	Female	Newly on ART	Stage 1 or 2		Pregnant
6574	1	Q2-2017	Completed	1	35+	Male	Newly on ART	Stage 1 or 2	>=18.5
6575	1	Q2-2017	LTFU	0	25_34	Female	Newly on ART	Stage 1 or 2	>=18.5	Pregnant
6578	1	Q2-2017	Completed	1	25_34	Female	Newly on ART	Stage 1 or 2	<18.5	Not pregnant
6580	1	Q2-2017	Completed	1	25_34	Female	Newly on ART	Stage 1 or 2	>=18.5	Not pregnant
6586	1	Q2-2017	Completed	1	35+	Male	Newly on ART	Stage 1 or 2
6587	1	Q2-2017	Completed	1	25_34	Male	Newly on ART	Stage 1 or 2	>=18.5
6589	1	Q2-2017	Completed	1	25_34	Male	Newly on ART	Stage 1 or 2	>=18.5
6590	1	Q2-2017	Completed	1	25_34	Female	Newly on ART	Stage 1 or 2	>=18.5	Not pregnant
6595	1	Q2-2017	Completed	1	25_34	Male	Newly on ART	Stage 1 or 2	>=18.5
6598	1	Q2-2017	LTFU	0	35+	Female	Newly on ART	Stage 1 or 2	>=18.5	Not pregnant
6614	1	Q2-2017	Completed	1	25_34	Female	Newly on ART	Stage 3 or 4		Not pregnant
6618	1	Q2-2017	Completed	1	35+	Male	Newly on ART	Stage 1 or 2	>=18.5
6621	1	Q2-2017	Completed	1	25_34	Female	Newly on ART	Stage 1 or 2	>=18.5	Not pregnant
6626	1	Q3-2017	LTFU	0	35+	Female	Newly on ART	Stage 1 or 2	>=18.5	Not pregnant
6627	1	Q2-2017	Completed	1	35+	Male	Newly on ART	Stage 1 or 2	>=18.5
6628	1	Q2-2019	LTFU	0	25_34	Female	ART experienced	Stage 1 or 2	>=18.5	Not pregnant
6629	1	Q2-2017	LTFU	0	25_34	Female	Newly on ART	Stage 1 or 2	>=18.5	Not pregnant
6632	1	Q2-2017	Completed	1	35+	Female	Newly on ART	Stage 1 or 2	>=18.5	Not pregnant
6633	1	Q2-2017	LTFU	0	25_34	Female	Newly on ART	Stage 1 or 2	<18.5	Pregnant
6634	1	Q2-2017	Completed	1	20_24	Female	Newly on ART	Stage 1 or 2	>=18.5	Not pregnant
6635	1	Q2-2017	Completed	1	25_34	Male	Newly on ART	Stage 1 or 2	>=18.5
6638	1	Q3-2017	Completed	1	25_34	Female	Newly on ART	Stage 1 or 2	<18.5	Not pregnant
6639	1	Q2-2017	Completed	1	20_24	Female	Newly on ART	Stage 1 or 2	>=18.5	Not pregnant
6641	1	Q2-2017	Completed	1	20_24	Female	Newly on ART		>=18.5	Pregnant
6642	1	Q2-2017	Completed	1	25_34	Female	Newly on ART	Stage 1 or 2	>=18.5	Not pregnant
6650	1	Q3-2017	Completed	1	20_24	Female	Newly on ART	Stage 1 or 2	>=18.5	Not pregnant
6652	1	Q3-2017	LTFU	0	25_34	Male	Newly on ART	Stage 1 or 2	>=18.5
6653	1	Q3-2017	Completed	1	35+	Male	Newly on ART	Stage 1 or 2	>=18.5
6654	1	Q2-2018	Completed	1	35+	Female	ART experienced	Stage 1 or 2	>=18.5	Not pregnant
6655	1	Q3-2017	Completed	1	35+	Female	Newly on ART	Stage 1 or 2	>=18.5	Not pregnant
6657	1	Q3-2017	Completed	1	35+	Female	Newly on ART	Stage 1 or 2	<18.5	Not pregnant
6661	1	Q3-2017	LTFU	0	35+	Male	Newly on ART	Stage 1 or 2	>=18.5
6662	1	Q3-2017	LTFU	0	35+	Male	Newly on ART	Stage 1 or 2	>=18.5
6663	1	Q3-2017	Completed	1	35+	Female	Newly on ART	Stage 1 or 2	<18.5	Not pregnant
6666	1	Q3-2017	Completed	1	35+	Female	Newly on ART	Stage 1 or 2	>=18.5	Not pregnant
6668	1	Q3-2017	LTFU	0	25_34	Female	Newly on ART		>=18.5	Pregnant
6670	1	Q3-2017	LTFU	0	35+	Female	Newly on ART	Stage 1 or 2	>=18.5	Not pregnant
6671	1	Q3-2017	Completed	1	35+	Female	ART experienced	Stage 3 or 4	<18.5	Not pregnant
6672	1	Q3-2017	Completed	1	20_24	Female	Newly on ART	Stage 1 or 2	>=18.5	Not pregnant
6673	1	Q3-2017	Completed	1	25_34	Female	Newly on ART	Stage 1 or 2	>=18.5	Not pregnant
6674	1	Q3-2017	Completed	1	20_24	Male	Newly on ART	Stage 1 or 2	>=18.5
6675	1	Q3-2017	LTFU	0	35+	Female	Newly on ART	Stage 1 or 2	>=18.5	Not pregnant
6677	1	Q1-2019	Completed	1	35+	Female	ART experienced	Stage 1 or 2	>=18.5	Not pregnant
6678	1	Q3-2017	Completed	1	35+	Female	Newly on ART	Stage 1 or 2	>=18.5	Not pregnant
6679	1	Q3-2017	LTFU	0	25_34	Female	Newly on ART	Stage 1 or 2	>=18.5	Not pregnant
6680	1	Q3-2017	Completed	1	35+	Female	Newly on ART	Stage 1 or 2	>=18.5	Not pregnant
6681	1	Q3-2017	LTFU	0	25_34	Female	Newly on ART	Stage 1 or 2	>=18.5	Pregnant
6684	1	Q3-2017	Completed	1	35+	Male	Newly on ART	Stage 1 or 2	>=18.5
6685	1	Q2-2019	Completed	1	20_24	Female	ART experienced	Stage 1 or 2	>=18.5	Not pregnant
6686	1	Q3-2017	Stopped	0	25_34	Female	Newly on ART	Stage 1 or 2	<18.5	Not pregnant
6687	1	Q3-2017	LTFU	0	25_34	Female	Newly on ART	Stage 1 or 2	>=18.5	Not pregnant
6689	1	Q3-2017	Completed	1	35+	Female	Newly on ART	Stage 1 or 2	>=18.5	Not pregnant
6690	1	Q3-2017	Completed	1	35+	Female	Newly on ART	Stage 1 or 2	>=18.5	Not pregnant
6692	1	Q3-2017	Completed	1	35+	Male	Newly on ART	Stage 1 or 2	>=18.5
6693	1	Q3-2017	Completed	1	25_34	Female	Newly on ART	Stage 1 or 2	>=18.5	Not pregnant
6694	1	Q1-2019	Completed	1	25_34	Female	ART experienced	Stage 1 or 2	>=18.5	Not pregnant
6695	1	Q3-2017	Completed	1	35+	Female	Newly on ART	Stage 1 or 2	>=18.5	Not pregnant
6703	1	Q3-2017	Completed	1	25_34	Female	Newly on ART	Stage 1 or 2	>=18.5	Not pregnant
6704	1	Q3-2017	Completed	1	35+	Male	Newly on ART	Stage 1 or 2	>=18.5
6705	1	Q3-2017	Completed	1	35+	Male	Newly on ART	Stage 1 or 2	<18.5
6710	1	Q3-2017	LTFU	0	25_34	Male	Newly on ART	Stage 3 or 4	<18.5
6711	1	Q3-2017	LTFU	0	20_24	Female	Newly on ART	Stage 1 or 2		Not pregnant
6713	1	Q3-2017	LTFU	0	20_24	Female	Newly on ART	Stage 1 or 2	>=18.5	Pregnant
6718	1	Q3-2017	Completed	1	25_34	Male	Newly on ART	Stage 1 or 2	<18.5
6719	1	Q3-2017	Completed	1	25_34	Male	Newly on ART	Stage 1 or 2	>=18.5
6720	1	Q3-2017	Completed	1	25_34	Male	Newly on ART	Stage 1 or 2	>=18.5
6721	1	Q3-2017	Completed	1	25_34	Male	Newly on ART	Stage 1 or 2	>=18.5
6723	1	Q3-2017	LTFU	0	25_34	Female	Newly on ART	Stage 1 or 2	<18.5	Pregnant
6724	1	Q2-2019	Completed	1	35+	Female	ART experienced	Stage 1 or 2		Not pregnant
6729	1	Q3-2017	Completed	1	25_34	Female	Newly on ART	Stage 1 or 2	>=18.5	Not pregnant
6731	1	Q3-2017	LTFU	0	25_34	Female	Newly on ART			Pregnant
6734	1	Q3-2017	Completed	1	20_24	Male	Newly on ART	Stage 1 or 2	>=18.5
6737	1	Q3-2017	Completed	1	20_24	Female	Newly on ART	Stage 1 or 2	>=18.5	Not pregnant
6738	1	Q3-2017	LTFU	0	20_24	Female	Newly on ART	Stage 1 or 2	>=18.5	Not pregnant
6743	1	Q3-2017	LTFU	0	25_34	Female	Newly on ART	Stage 1 or 2	>=18.5	Not pregnant
6744	1	Q3-2017	LTFU	0	35+	Female	Newly on ART	Stage 1 or 2	>=18.5	Pregnant
6749	1	Q2-2019	Completed	1	35+	Female	ART experienced	Stage 1 or 2	<18.5	Not pregnant
6752	1	Q2-2019	Completed	1	20_24	Female	ART experienced	Stage 1 or 2	>=18.5	Not pregnant
6760	1	Q1-2019	Completed	1	35+	Male	ART experienced	Stage 1 or 2	>=18.5
6774	1	Q1-2019	Completed	1	25_34	Female	ART experienced	Stage 1 or 2	>=18.5	Pregnant
6781	1	Q2-2019	Completed	1	35+	Male	ART experienced	Stage 1 or 2	>=18.5
6783	1	Q2-2018	Completed	1	25_34	Male	ART experienced	Stage 1 or 2	>=18.5
6785	1	Q1-2019	Completed	1	25_34	Female	ART experienced	Stage 1 or 2	>=18.5	Not pregnant
6787	1	Q2-2019	Completed	1	25_34	Male	ART experienced	Stage 1 or 2	>=18.5
6791	1	Q1-2019	Completed	1	25_34	Female	ART experienced	Stage 1 or 2	>=18.5	Not pregnant
6796	1	Q2-2019	Completed	1	35+	Female	ART experienced	Stage 1 or 2	>=18.5	Not pregnant
6797	1	Q2-2019	Completed	1	35+	Male	ART experienced	Stage 1 or 2	>=18.5
6816	1	Q2-2018	Completed	1	25_34	Male	ART experienced	Stage 1 or 2	>=18.5
6824	1	Q2-2018	Completed	1	25_34	Female	ART experienced	Stage 1 or 2	>=18.5	Not pregnant
6828	1	Q4-2018	Completed	1	25_34	Female	ART experienced	Stage 1 or 2	>=18.5	Not pregnant
6868	1	Q2-2019	Completed	1	25_34	Male	ART experienced	Stage 1 or 2	>=18.5
6886	1	Q2-2018	Completed	1	25_34	Female	ART experienced	Stage 1 or 2	>=18.5	Not pregnant
6888	1	Q1-2019	Completed	1	25_34	Male	ART experienced	Stage 1 or 2	>=18.5
6894	1	Q2-2019	Completed	1	35+	Male	ART experienced	Stage 1 or 2	>=18.5
6922	1	Q2-2019	Completed	1	35+	Male	ART experienced	Stage 1 or 2	>=18.5
6925	1	Q2-2019	Completed	1	35+	Male	ART experienced	Stage 3 or 4	>=18.5
6930	1	Q1-2019	Completed	1	35+	Female	ART experienced	Stage 1 or 2	>=18.5	Not pregnant
6944	1	Q2-2018	Completed	1	25_34	Female	ART experienced	Stage 1 or 2	>=18.5	Not pregnant
6953	1	Q1-2019	Completed	1	25_34	Female	ART experienced	Stage 1 or 2	>=18.5	Pregnant
6955	1	Q2-2019	Completed	1	20_24	Female	ART experienced	Stage 1 or 2	>=18.5	Not pregnant
6959	1	Q1-2019	Completed	1	25_34	Male	ART experienced	Stage 1 or 2	>=18.5
6960	1	Q2-2019	Completed	1	25_34	Female	ART experienced	Stage 1 or 2	>=18.5	Not pregnant
6964	1	Q1-2019	Completed	1	25_34	Male	ART experienced	Stage 1 or 2	>=18.5
6981	1	Q4-2018	Completed	1	25_34	Female	ART experienced	Stage 1 or 2	>=18.5	Not pregnant
7002	1	Q1-2019	Completed	1	35+	Male	ART experienced	Stage 1 or 2	>=18.5
7009	1	Q4-2018	Completed	1	35+	Female	ART experienced	Stage 1 or 2	>=18.5	Not pregnant
7010	1	Q2-2019	Completed	1	25_34	Male	ART experienced	Stage 1 or 2	<18.5
7017	1	Q2-2019	Completed	1	25_34	Female	ART experienced	Stage 1 or 2	>=18.5	Not pregnant
7023	1	Q2-2019	Completed	1	35+	Female	ART experienced	Stage 1 or 2	>=18.5	Not pregnant
7027	1	Q1-2019	Completed	1	25_34	Female	ART experienced	Stage 1 or 2	>=18.5	Not pregnant
7029	1	Q4-2018	Completed	1	25_34	Male	ART experienced	Stage 1 or 2	>=18.5
7038	1	Q4-2018	Completed	1	35+	Male	ART experienced	Stage 1 or 2	>=18.5
7044	1	Q2-2019	Completed	1	35+	Female	ART experienced	Stage 1 or 2	>=18.5	Not pregnant
7048	1	Q2-2018	Transferred-out		35+	Female	Newly on ART	Stage 1 or 2	>=18.5	Not pregnant
7049	1	Q2-2018	Completed	1	35+	Male	Newly on ART	Stage 1 or 2	>=18.5
7050	1	Q2-2018	Completed	1	35+	Female	ART experienced	Stage 1 or 2	>=18.5	Not pregnant
7055	1	Q2-2018	Completed	1	25_34	Male	Newly on ART	Stage 1 or 2	>=18.5
7058	1	Q1-2019	Completed	1	35+	Female	ART experienced	Stage 1 or 2	>=18.5	Not pregnant
7069	1	Q2-2018	Completed	1	35+	Female	Newly on ART	Stage 1 or 2	>=18.5	Not pregnant
7070	1	Q2-2019	Completed	1	25_34	Female	ART experienced	Stage 1 or 2	>=18.5	Not pregnant
7081	1	Q2-2018	Completed	1	35+	Female	Newly on ART	Stage 1 or 2	>=18.5	Not pregnant
7088	1	Q1-2019	Completed	1	35+	Female	ART experienced	Stage 1 or 2	>=18.5	Not pregnant
7093	1	Q4-2018	Completed	1	25_34	Male	ART experienced	Stage 1 or 2	>=18.5
7095	1	Q4-2018	Completed	1	20_24	Female	ART experienced	Stage 1 or 2	>=18.5	Not pregnant
7100	1	Q2-2019	Completed	1	20_24	Male	ART experienced	Stage 1 or 2	>=18.5
7102	1	Q1-2019	Completed	1	25_34	Male	ART experienced	Stage 1 or 2	>=18.5
7105	1	Q2-2019	Completed	1	35+	Male	ART experienced	Stage 1 or 2	>=18.5
7109	1	Q4-2018	Completed	1	20_24	Female	ART experienced	Stage 1 or 2	>=18.5	Not pregnant
7110	1	Q4-2018	Completed	1	20_24	Female	ART experienced	Stage 1 or 2	>=18.5	Not pregnant
7116	1	Q2-2018	LTFU	0	25_34	Male	Newly on ART	Stage 1 or 2	>=18.5
7118	1	Q2-2018	Not indicated		20_24	Female	Newly on ART	Stage 1 or 2	>=18.5	Not pregnant
7121	1	Q2-2019	Completed	1	35+	Female	ART experienced	Stage 1 or 2	>=18.5	Not pregnant
7124	1	Q1-2019	Completed	1	35+	Male	ART experienced	Stage 1 or 2	>=18.5
7129	1	Q2-2019	Completed	1	35+	Female	ART experienced	Stage 1 or 2	>=18.5	Not pregnant
7135	1	Q2-2019	Completed	1	35+	Female	ART experienced	Stage 1 or 2	>=18.5	Not pregnant
7140	1	Q2-2018	Completed	1	25_34	Female	ART experienced	Stage 1 or 2	>=18.5	Not pregnant
7141	1	Q2-2019	LTFU	0	20_24	Female	ART experienced	Stage 1 or 2	<18.5	Not pregnant
7144	1	Q2-2019	Completed	1	25_34	Female	ART experienced	Stage 1 or 2	>=18.5	Not pregnant
7161	1	Q2-2019	Completed	1	25_34	Male	ART experienced	Stage 1 or 2	>=18.5
7162	1	Q2-2019	Completed	1	25_34	Female	ART experienced	Stage 1 or 2	>=18.5	Not pregnant
7163	1	Q4-2018	Completed	1	25_34	Male	ART experienced	Stage 1 or 2	>=18.5
7164	1	Q2-2019	LTFU	0	25_34	Male	ART experienced	Stage 1 or 2	>=18.5
7175	1	Q2-2019	Completed	1	25_34	Female	ART experienced	Stage 1 or 2	>=18.5	Not pregnant
7176	1	Q2-2019	Completed	1	35+	Male	ART experienced	Stage 1 or 2	>=18.5
7180	1	Q1-2019	Completed	1	35+	Male	ART experienced	Stage 1 or 2	<18.5
7181	1	Q1-2019	Completed	1	25_34	Female	ART experienced	Stage 1 or 2	>=18.5	Not pregnant
7182	1	Q1-2019	Completed	1	35+	Female	ART experienced	Stage 1 or 2	>=18.5	Not pregnant
7183	1	Q2-2019	Completed	1	25_34	Female	ART experienced	Stage 1 or 2	>=18.5	Not pregnant
7186	1	Q2-2018	Completed	1	35+	Female	Newly on ART	Stage 1 or 2	>=18.5	Not pregnant
7190	1	Q1-2019	Completed	1	35+	Male	ART experienced	Stage 1 or 2	>=18.5
7192	1	Q2-2018	Completed	1	20_24	Female	Newly on ART	Stage 1 or 2	>=18.5	Not pregnant
7198	1	Q2-2019	Completed	1	25_34	Male	ART experienced	Stage 1 or 2	>=18.5
7203	1	Q4-2018	Completed	1	25_34	Female	Newly on ART	Stage 1 or 2	>=18.5	Not pregnant
7206	1	Q2-2019	Completed	1	35+	Male	ART experienced	Stage 1 or 2	>=18.5
7208	1	Q2-2019	Completed	1	20_24	Female	ART experienced	Stage 1 or 2	>=18.5	Not pregnant
7209	1	Q2-2019	Completed	1	35+	Male	ART experienced	Stage 1 or 2	>=18.5
7218	1	Q1-2019	Completed	1	25_34	Female	ART experienced	Stage 1 or 2	>=18.5	Not pregnant
7219	1	Q2-2019	Completed	1	35+	Male	ART experienced	Stage 1 or 2	>=18.5
7222	1	Q2-2019	Completed	1	35+	Female	ART experienced	Stage 1 or 2	>=18.5	Not pregnant
7223	1	Q1-2019	Completed	1	35+	Female	ART experienced	Stage 1 or 2		Not pregnant
7224	1	Q2-2019	Completed	1	35+	Male	ART experienced	Stage 1 or 2	>=18.5
7227	1	Q2-2019	Completed	1	35+	Male	ART experienced	Stage 1 or 2	>=18.5
7234	1	Q2-2019	Completed	1	25_34	Female	ART experienced	Stage 1 or 2	>=18.5	Not pregnant
7240	1	Q1-2019	Completed	1	35+	Female	ART experienced	Stage 1 or 2	>=18.5	Not pregnant
7241	1	Q2-2019	Completed	1	35+	Female	ART experienced	Stage 1 or 2	>=18.5	Not pregnant
7245	1	Q1-2019	Completed	1	25_34	Male	ART experienced	Stage 1 or 2	>=18.5
7249	1	Q1-2019	Completed	1	35+	Male	ART experienced	Stage 1 or 2	>=18.5
7254	1	Q2-2019	Completed	1	25_34	Female	ART experienced	Stage 1 or 2	>=18.5	Not pregnant
7257	1	Q2-2019	Completed	1	25_34	Female	ART experienced	Stage 1 or 2	<18.5	Not pregnant
7261	1	Q1-2019	Completed	1	35+	Female	ART experienced	Stage 1 or 2	>=18.5	Not pregnant
7262	1	Q4-2018	Completed	1	25_34	Male	ART experienced	Stage 1 or 2	>=18.5
7273	1	Q1-2019	Completed	1	35+	Male	ART experienced	Stage 1 or 2	>=18.5
7275	1	Q2-2019	Completed	1	35+	Male	ART experienced	Stage 1 or 2	>=18.5
7276	1	Q2-2019	Completed	1	25_34	Male	ART experienced	Stage 1 or 2	>=18.5
7278	1	Q4-2018	Completed	1	25_34	Male	ART experienced	Stage 1 or 2	>=18.5
7284	1	Q2-2019	Completed	1	25_34	Female	ART experienced	Stage 1 or 2	>=18.5	Not pregnant
7286	1	Q2-2019	Completed	1	35+	Female	ART experienced	Stage 1 or 2	>=18.5	Not pregnant
7288	1	Q2-2019	Completed	1	35+	Male	ART experienced	Stage 1 or 2	>=18.5
7296	1	Q4-2018	Completed	1	35+	Female	ART experienced	Stage 1 or 2	>=18.5	Not pregnant
7300	1	Q4-2018	Completed	1	25_34	Male	ART experienced	Stage 1 or 2	>=18.5
7312	1	Q2-2019	Completed	1	25_34	Male	ART experienced	Stage 1 or 2	>=18.5
7322	1	Q1-2019	Completed	1	25_34	Female	Newly on ART	Stage 1 or 2	>=18.5	Not pregnant
7325	1	Q1-2019	Completed	1	35+	Male	Newly on ART	Stage 1 or 2	>=18.5
7326	1	Q1-2019	Completed	1	25_34	Female	Newly on ART	Stage 1 or 2		Not pregnant
7336	1	Q1-2019	Completed	1	25_34	Male	Newly on ART	Stage 1 or 2
7339	1	Q1-2019	Completed	1	20_24	Female	Newly on ART	Stage 1 or 2		Not pregnant
7341	1	Q1-2019	Completed	1	20_24	Female	Newly on ART	Stage 1 or 2	<18.5	Not pregnant
7348	1	Q2-2019	Completed	1	35+	Male	ART experienced	Stage 1 or 2	>=18.5
7353	1	Q2-2019	Completed	1	35+	Female	ART experienced	Stage 1 or 2	>=18.5	Not pregnant
7355	1	Q4-2018	Completed	1	25_34	Male	ART experienced	Stage 1 or 2	>=18.5
7356	1	Q1-2019	Completed	1	35+	Male	ART experienced	Stage 1 or 2	>=18.5
7373	1	Q2-2019	Completed	1	35+	Male	ART experienced	Stage 1 or 2	>=18.5
7381	1	Q1-2019	Completed	1	35+	Male	ART experienced	Stage 1 or 2	>=18.5
7382	1	Q2-2019	Completed	1	25_34	Female	ART experienced	Stage 1 or 2	>=18.5	Not pregnant
7384	1	Q4-2018	LTFU	0	25_34	Male	ART experienced	Stage 1 or 2	>=18.5
7385	1	Q4-2018	Completed	1	25_34	Male	Newly on ART	Stage 1 or 2	>=18.5
7394	1	Q4-2018	Completed	1	25_34	Male	Newly on ART	Stage 1 or 2	>=18.5
7397	1	Q1-2019	Completed	1	25_34	Female	ART experienced	Stage 1 or 2	>=18.5	Not pregnant
7402	1	Q2-2019	Completed	1	25_34	Female	ART experienced	Stage 1 or 2	>=18.5	Not pregnant
7403	1	Q2-2019	Completed	1	35+	Female	ART experienced	Stage 1 or 2	>=18.5	Not pregnant
7404	1	Q2-2019	Completed	1	35+	Male	ART experienced	Stage 1 or 2	>=18.5
7406	1	Q4-2018	Completed	1	25_34	Female	Newly on ART	Stage 1 or 2	>=18.5	Not pregnant
7415	1	Q1-2019	Completed	1	25_34	Female	ART experienced	Stage 1 or 2	>=18.5	Not pregnant
7418	1	Q4-2018	Stopped	0	35+	Male	Newly on ART	Stage 1 or 2	>=18.5
7421	1	Q1-2019	Completed	1	20_24	Female	ART experienced	Stage 1 or 2	<18.5	Not pregnant
7427	1	Q1-2019	Completed	1	25_34	Male	ART experienced	Stage 1 or 2	>=18.5
7431	1	Q2-2019	Completed	1	35+	Female	ART experienced	Stage 1 or 2	>=18.5	Not pregnant
7440	1	Q2-2019	Completed	1	35+	Male	ART experienced	Stage 1 or 2
7443	1	Q4-2018	Completed	1	25_34	Male	Newly on ART	Stage 1 or 2	>=18.5
7447	1	Q2-2019	Completed	1	35+	Male	ART experienced	Stage 1 or 2	>=18.5
7453	1	Q2-2019	Completed	1	35+	Male	ART experienced	Stage 1 or 2	>=18.5
7455	1	Q2-2019	Completed	1	35+	Male	ART experienced	Stage 1 or 2	>=18.5
7459	1	Q4-2018	Completed	1	35+	Female	Newly on ART	Stage 1 or 2	>=18.5	Not pregnant
7462	1	Q2-2019	Completed	1	35+	Female	ART experienced	Stage 1 or 2	>=18.5	Not pregnant
7467	1	Q2-2019	Completed	1	25_34	Female	ART experienced	Stage 1 or 2	<18.5	Not pregnant
7470	1	Q1-2019	Completed	1	35+	Male	ART experienced	Stage 1 or 2	>=18.5
7477	1	Q4-2018	Completed	1	25_34	Female	Newly on ART	Stage 1 or 2	>=18.5	Not pregnant
7479	1	Q1-2019	Completed	1	25_34	Female	ART experienced	Stage 1 or 2	>=18.5	Not pregnant
7481	1	Q1-2019	Completed	1	35+	Male	ART experienced	Stage 1 or 2	>=18.5
7482	1	Q1-2019	Completed	1	35+	Male	ART experienced	Stage 1 or 2	>=18.5
7490	1	Q2-2019	Completed	1	25_34	Male	ART experienced	Stage 1 or 2	>=18.5
7491	1	Q2-2019	Completed	1	35+	Male	ART experienced	Stage 1 or 2	>=18.5
7492	1	Q2-2019	Completed	1	25_34	Female	ART experienced	Stage 1 or 2	>=18.5	Not pregnant
7493	1	Q1-2019	Completed	1	25_34	Female	ART experienced	Stage 1 or 2		Not pregnant
7498	1	Q2-2019	Completed	1	35+	Female	ART experienced	Stage 1 or 2	>=18.5	Not pregnant
7501	1	Q4-2018	Completed	1	35+	Male	Newly on ART	Stage 1 or 2	>=18.5
7502	1	Q4-2018	Completed	1	25_34	Female	Newly on ART	Stage 1 or 2	>=18.5	Not pregnant
7505	1	Q1-2019	Completed	1	35+	Male	ART experienced	Stage 1 or 2	>=18.5
7506	1	Q4-2018	Transferred-out		35+	Female	Newly on ART	Stage 1 or 2	>=18.5	Not pregnant
7508	1	Q4-2018	Completed	1	35+	Male	Newly on ART	Stage 1 or 2	>=18.5
7514	1	Q1-2019	Completed	1	35+	Female	ART experienced	Stage 1 or 2		Not pregnant
7516	1	Q4-2018	Completed	1	25_34	Female	Newly on ART	Stage 1 or 2	>=18.5	Not pregnant
7517	1	Q1-2019	Completed	1	20_24	Female	ART experienced	Stage 1 or 2	<18.5	Not pregnant
7518	1	Q2-2019	Completed	1	25_34	Male	ART experienced	Stage 1 or 2	>=18.5
7519	1	Q2-2019	Completed	1	25_34	Female	Newly on ART	Stage 1 or 2		Not pregnant
7522	1	Q4-2018	Completed	1	20_24	Female	Newly on ART	Stage 1 or 2		Not pregnant
7523	1	Q4-2018	LTFU	0	25_34	Female	Newly on ART	Stage 1 or 2		Not pregnant
7533	1	Q1-2019	Completed	1	25_34	Female	ART experienced	Stage 1 or 2		Not pregnant
7537	1	Q2-2019	Completed	1	25_34	Male	ART experienced	Stage 1 or 2
7544	1	Q1-2019	Completed	1	25_34	Female	ART experienced	Stage 1 or 2	>=18.5	Not pregnant
7548	1	Q1-2019	Completed	1	35+	Male	ART experienced	Stage 1 or 2
7549	1	Q4-2018	Completed	1	35+	Male	Newly on ART	Stage 1 or 2
7552	1	Q2-2019	Stopped	0	25_34	Female	ART experienced	Stage 1 or 2		Not pregnant
7557	1	Q1-2019	Completed	1	35+	Male	ART experienced	Stage 1 or 2
7559	1	Q1-2019	Completed	1	20_24	Female	ART experienced	Stage 1 or 2	>=18.5	Not pregnant
7561	1	Q2-2019	Completed	1	25_34	Female	ART experienced	Stage 1 or 2		Not pregnant
7562	1	Q1-2019	Completed	1	35+	Male	ART experienced	Stage 1 or 2	>=18.5
7565	1	Q1-2019	Completed	1	35+	Female	ART experienced	Stage 1 or 2		Not pregnant
7568	1	Q4-2018	Completed	1	35+	Male	Newly on ART	Stage 1 or 2
7570	1	Q4-2018	Completed	1	25_34	Male	Newly on ART	Stage 1 or 2
7573	1	Q1-2019	Completed	1	35+	Female	ART experienced	Stage 1 or 2		Not pregnant
7576	1	Q4-2018	LTFU	0	25_34	Male	Newly on ART	Stage 1 or 2
7578	1	Q4-2018	Completed	1	25_34	Female	Newly on ART	Stage 1 or 2		Not pregnant
7585	1	Q1-2019	Completed	1	25_34	Female	ART experienced	Stage 1 or 2		Not pregnant
7587	1	Q2-2019	Completed	1	35+	Female	ART experienced	Stage 1 or 2	>=18.5	Not pregnant
7594	1	Q4-2018	Completed	1	35+	Female	Newly on ART	Stage 1 or 2		Not pregnant
7597	1	Q2-2019	Completed	1	25_34	Female	ART experienced	Stage 1 or 2		Not pregnant
7604	1	Q1-2019	LTFU	0	25_34	Female	ART experienced	Stage 1 or 2		Not pregnant
7610	1	Q2-2019	Completed	1	25_34	Female	ART experienced	Stage 1 or 2		Pregnant
7614	1	Q2-2019	Completed	1	35+	Female	ART experienced	Stage 1 or 2		Not pregnant
7627	1	Q2-2019	Completed	1	35+	Female	ART experienced	Stage 1 or 2	>=18.5	Pregnant
7628	1	Q2-2019	Completed	1	35+	Male	ART experienced	Stage 1 or 2	>=18.5
7629	1	Q1-2019	Transferred-out		20_24	Female	ART experienced		>=18.5	Not pregnant
7633	1	Q2-2019	Completed	1	25_34	Female	ART experienced	Stage 1 or 2		Not pregnant
7639	1	Q1-2019	Transferred-out		25_34	Female	ART experienced	Stage 1 or 2		Not pregnant
7641	1	Q4-2018	Completed	1	35+	Female	Newly on ART	Stage 3 or 4		Not pregnant
7645	1	Q1-2019	Completed	1	35+	Male	ART experienced	Stage 1 or 2
7652	1	Q1-2019	Completed	1	25_34	Female	ART experienced	Stage 1 or 2	>=18.5	Not pregnant
7678	1	Q1-2019	Completed	1	25_34	Male	Newly on ART	Stage 1 or 2
7681	1	Q2-2019	Completed	1	35+	Male	ART experienced	Stage 1 or 2
7688	1	Q1-2019	Completed	1	35+	Male	Newly on ART	Stage 1 or 2
7693	1	Q1-2019	Completed	1	25_34	Male	Newly on ART	Stage 1 or 2
7694	1	Q1-2019	Completed	1	25_34	Female	Newly on ART	Stage 1 or 2		Not pregnant
7695	1	Q2-2019	Completed	1	20_24	Female	ART experienced	Stage 1 or 2		Not pregnant
7699	1	Q1-2019	Completed	1	35+	Female	Newly on ART	Stage 1 or 2		Not pregnant
7701	1	Q1-2019	Completed	1	25_34	Female	Newly on ART	Stage 1 or 2		Not pregnant
7705	1	Q1-2019	Completed	1	25_34	Female	Newly on ART	Stage 1 or 2	>=18.5	Not pregnant
7713	1	Q2-2019	Completed	1	35+	Male	ART experienced	Stage 1 or 2	>=18.5
7714	1	Q2-2019	Completed	1	25_34	Female	ART experienced	Stage 1 or 2		Not pregnant
7715	1	Q2-2019	Completed	1	35+	Female	ART experienced	Stage 1 or 2		Not pregnant
7719	1	Q2-2019	Completed	1	35+	Male	Newly on ART	Stage 1 or 2
7720	1	Q1-2019	Completed	1	25_34	Male	Newly on ART	Stage 1 or 2	>=18.5
7728	1	Q1-2019	Completed	1	35+	Female	Newly on ART	Stage 1 or 2		Not pregnant
7730	1	Q1-2019	Completed	1	25_34	Male	Newly on ART	Stage 1 or 2
7732	1	Q2-2019	Completed	1	35+	Male	Newly on ART	Stage 1 or 2	>=18.5
7734	1	Q1-2019	Completed	1	35+	Female	Newly on ART	Stage 1 or 2	>=18.5	Not pregnant
7737	1	Q2-2019	Completed	1	35+	Female	Newly on ART	Stage 1 or 2	>=18.5	Not pregnant
7744	1	Q1-2019	Completed	1	35+	Male	ART experienced	Stage 1 or 2
7750	1	Q1-2019	Completed	1	25_34	Male	Newly on ART	Stage 1 or 2
7754	1	Q1-2019	Completed	1	35+	Male	Newly on ART	Stage 1 or 2	>=18.5
7755	1	Q2-2019	Completed	1	20_24	Female	ART experienced	Stage 1 or 2		Not pregnant
7756	1	Q2-2019	Completed	1	25_34	Female	ART experienced	Stage 1 or 2		Not pregnant
7759	1	Q1-2019	Completed	1	35+	Male	Newly on ART	Stage 1 or 2
7767	1	Q1-2019	Completed	1	25_34	Male	Newly on ART	Stage 1 or 2
7768	1	Q1-2019	Completed	1	25_34	Female	ART experienced	Stage 1 or 2	>=18.5	Not pregnant
7769	1	Q2-2019	Completed	1	25_34	Male	ART experienced	Stage 1 or 2
7774	1	Q1-2019	Completed	1	15_19	Female	Newly on ART	Stage 1 or 2		Not pregnant
7779	1	Q2-2019	Completed	1	25_34	Male	Newly on ART	Stage 1 or 2	>=18.5
7788	1	Q2-2019	Completed	1	25_34	Female	ART experienced	Stage 1 or 2		Not pregnant
7789	1	Q1-2019	LTFU	0	25_34	Female	Newly on ART	Stage 1 or 2	>=18.5	Not pregnant
7790	1	Q1-2019	Completed	1	25_34	Female	Newly on ART	Stage 1 or 2		Not pregnant
7797	1	Q1-2019	Completed	1	25_34	Male	Newly on ART	Stage 1 or 2	>=18.5
7798	1	Q1-2019	Completed	1	25_34	Male	ART experienced	Stage 1 or 2
7799	1	Q2-2019	Completed	1	25_34	Female	ART experienced	Stage 1 or 2		Not pregnant
7802	1	Q1-2019	Completed	1	25_34	Female	Newly on ART	Stage 1 or 2		Not pregnant
7804	1	Q1-2019	Completed	1	25_34	Male	Newly on ART	Stage 1 or 2
7814	1	Q1-2019	Completed	1	25_34	Male	Newly on ART	Stage 3 or 4
7816	1	Q1-2019	Completed	1	25_34	Male	Newly on ART	Stage 1 or 2	>=18.5
7817	1	Q1-2019	Completed	1	35+	Female	Newly on ART	Stage 1 or 2	>=18.5	Not pregnant
7821	1	Q1-2019	LTFU	0	20_24	Female	Newly on ART	Stage 1 or 2		Not pregnant
7824	1	Q2-2019	Completed	1	35+	Male	Newly on ART	Stage 1 or 2	>=18.5
7825	1	Q1-2019	Completed	1	35+	Female	Newly on ART	Stage 1 or 2		Not pregnant
7827	1	Q2-2019	Completed	1	25_34	Female	ART experienced	Stage 1 or 2		Not pregnant
7828	1	Q1-2019	Completed	1	25_34	Male	Newly on ART	Stage 1 or 2
7829	1	Q1-2019	Completed	1	25_34	Female	Newly on ART	Stage 1 or 2		Pregnant
7831	1	Q1-2019	Completed	1	35+	Male	Newly on ART	Stage 1 or 2
7837	1	Q2-2019	Completed	1	35+	Female	ART experienced	Stage 1 or 2		Not pregnant
7838	1	Q2-2019	Completed	1	35+	Male	Newly on ART	Stage 1 or 2
7840	1	Q1-2019	Completed	1	35+	Female	Newly on ART	Stage 1 or 2	>=18.5	Not pregnant
7841	1	Q2-2019	Completed	1	35+	Male	Newly on ART	Stage 1 or 2	>=18.5
7846	1	Q2-2019	Completed	1	20_24	Female	Newly on ART	Stage 1 or 2	>=18.5	Pregnant
7850	1	Q2-2019	Completed	1	35+	Male	Newly on ART	Stage 1 or 2
7855	1	Q2-2019	Completed	1	25_34	Female	Newly on ART	Stage 3 or 4	<18.5	Not pregnant
7856	1	Q2-2019	Completed	1	25_34	Female	Newly on ART	Stage 1 or 2		Not pregnant
7862	1	Q2-2019	Completed	1	25_34	Female	Newly on ART	Stage 1 or 2	>=18.5	Not pregnant
7882	1	Q2-2019	Completed	1	35+	Female	ART experienced	Stage 1 or 2		Not pregnant
7886	1	Q2-2019	Completed	1	25_34	Male	Newly on ART	Stage 1 or 2	<18.5
7887	1	Q2-2019	Completed	1	25_34	Male	Newly on ART	Stage 1 or 2	>=18.5
7889	1	Q2-2019	Completed	1	35+	Female	Newly on ART	Stage 1 or 2	>=18.5	Not pregnant
7891	1	Q2-2019	Completed	1	25_34	Male	Newly on ART	Stage 3 or 4
7895	1	Q2-2019	Completed	1	25_34	Female	Newly on ART	Stage 1 or 2	>=18.5	Not pregnant
7903	1	Q2-2019	Completed	1	35+	Male	Newly on ART	Stage 1 or 2	>=18.5
7908	1	Q2-2019	Completed	1	35+	Female	ART experienced	Stage 3 or 4		Not pregnant
7909	1	Q2-2019	Completed	1	35+	Female	Newly on ART	Stage 1 or 2		Not pregnant
7910	1	Q2-2019	Completed	1	35+	Male	Newly on ART	Stage 1 or 2
7915	1	Q2-2019	Completed	1	20_24	Female	Newly on ART	Stage 1 or 2		Not pregnant
7917	1	Q2-2019	Completed	1	35+	Female	Newly on ART	Stage 1 or 2		Not pregnant
7918	1	Q2-2019	Completed	1	20_24	Female	Newly on ART	Stage 1 or 2	>=18.5	Not pregnant
7919	1	Q2-2019	Completed	1	35+	Male	Newly on ART	Stage 1 or 2
7921	1	Q2-2019	Completed	1	35+	Male	ART experienced	Stage 1 or 2
7925	1	Q2-2019	Completed	1	35+	Male	ART experienced	Stage 1 or 2
7926	1	Q2-2019	Completed	1	25_34	Female	Newly on ART	Stage 1 or 2	>=18.5	Not pregnant
7934	1	Q2-2019	Completed	1	25_34	Female	ART experienced	Stage 1 or 2		Not pregnant
7935	1	Q2-2019	Completed	1	20_24	Female	Newly on ART	Stage 1 or 2	>=18.5	Not pregnant
7936	1	Q2-2019	Completed	1	25_34	Male	Newly on ART	Stage 1 or 2
7938	1	Q2-2019	Completed	1	25_34	Female	Newly on ART	Stage 1 or 2		Not pregnant
7940	1	Q2-2019	Completed	1	25_34	Male	Newly on ART	Stage 1 or 2	>=18.5
7943	1	Q2-2019	Completed	1	35+	Female	ART experienced	Stage 1 or 2		Not pregnant
7944	1	Q2-2019	Completed	1	35+	Female	Newly on ART	Stage 1 or 2		Not pregnant
7947	1	Q2-2019	Completed	1	35+	Male	Newly on ART	Stage 1 or 2	>=18.5
7955	1	Q2-2019	Completed	1	20_24	Female	ART experienced	Stage 1 or 2		Not pregnant
7956	1	Q2-2019	Completed	1	25_34	Male	Newly on ART	Stage 1 or 2	<18.5
7961	1	Q2-2019	Completed	1	25_34	Female	Newly on ART	Stage 1 or 2	<18.5	Not pregnant
7963	1	Q2-2019	Completed	1	35+	Male	Newly on ART	Stage 1 or 2	>=18.5
7965	1	Q2-2019	Completed	1	25_34	Female	ART experienced	Stage 1 or 2		Not pregnant
7966	1	Q2-2019	Completed	1	20_24	Female	Newly on ART	Stage 1 or 2	<18.5	Not pregnant
7969	1	Q2-2019	Completed	1	35+	Female	Newly on ART	Stage 1 or 2	>=18.5	Not pregnant
7970	1	Q2-2019	Completed	1	25_34	Male	Newly on ART	Stage 1 or 2
7972	1	Q2-2019	Completed	1	35+	Female	Newly on ART	Stage 1 or 2	>=18.5	Not pregnant
7974	1	Q2-2019	Completed	1	35+	Male	Newly on ART	Stage 3 or 4
7977	1	Q2-2019	Completed	1	25_34	Female	Newly on ART	Stage 1 or 2		Not pregnant
7980	1	Q2-2019	Completed	1	25_34	Male	Newly on ART	Stage 1 or 2	>=18.5
7985	1	Q2-2019	Completed	1	25_34	Male	Newly on ART	Stage 1 or 2
7986	1	Q2-2019	Completed	1	35+	Male	Newly on ART	Stage 1 or 2	>=18.5
7995	1	Q2-2019	Completed	1	25_34	Male	Newly on ART	Stage 1 or 2	<18.5
8325	2	Q1-2019	Completed	1	35+	Female	ART experienced	Stage 1 or 2	>=18.5	Not pregnant
8330	2	Q2-2019	Completed	1	25_34	Female	ART experienced	Stage 1 or 2	>=18.5	Not pregnant
8339	2	Q2-2019	Completed	1	35+	Female	ART experienced	Stage 1 or 2	>=18.5	Not pregnant
8340	2	Q2-2019	Completed	1	35+	Female	ART experienced	Stage 1 or 2	>=18.5	Not pregnant
8361	2	Q1-2019	Completed	1	35+	Female	ART experienced	Stage 1 or 2	>=18.5	Not pregnant
8362	2	Q1-2019	Completed	1	35+	Female	ART experienced	Stage 1 or 2	<18.5	Not pregnant
8367	2	Q2-2019	Completed	1	35+	Female	ART experienced	Stage 1 or 2	>=18.5	Not pregnant
8368	2	Q1-2019	Completed	1	35+	Female	ART experienced	Stage 1 or 2	>=18.5	Not pregnant
8375	2	Q1-2019	Completed	1	35+	Male	ART experienced	Stage 1 or 2	>=18.5
8377	2	Q1-2019	Completed	1	35+	Female	ART experienced	Stage 1 or 2	>=18.5	Not pregnant
8383	2	Q1-2019	Completed	1	35+	Female	ART experienced	Stage 1 or 2	>=18.5	Not pregnant
8392	2	Q1-2019	Completed	1	35+	Female	ART experienced	Stage 1 or 2	>=18.5	Not pregnant
8399	2	Q2-2019	Completed	1	35+	Female	ART experienced	Stage 1 or 2	>=18.5	Not pregnant
8400	2	Q2-2019	Completed	1	35+	Female	ART experienced	Stage 1 or 2	>=18.5	Not pregnant
8406	2	Q2-2019	Completed	1	35+	Female	ART experienced	Stage 1 or 2	<18.5	Not pregnant
8408	2	Q1-2019	Completed	1	35+	Female	ART experienced	Stage 1 or 2	>=18.5	Not pregnant
8409	2	Q1-2019	Completed	1	35+	Male	ART experienced	Stage 1 or 2	>=18.5
8411	2	Q1-2019	Completed	1	35+	Female	ART experienced	Stage 1 or 2	>=18.5	Not pregnant
8412	2	Q1-2019	Completed	1	35+	Male	ART experienced	Stage 1 or 2	>=18.5
8418	2	Q1-2019	Completed	1	35+	Female	ART experienced	Stage 1 or 2	>=18.5	Not pregnant
8422	2	Q2-2019	Completed	1	35+	Female	ART experienced	Stage 1 or 2	>=18.5	Not pregnant
8424	2	Q1-2019	Completed	1	35+	Male	ART experienced	Stage 1 or 2	>=18.5
8429	2	Q1-2019	Completed	1	35+	Female	ART experienced	Stage 1 or 2	>=18.5	Not pregnant
8431	2	Q1-2019	Completed	1	35+	Female	ART experienced	Stage 1 or 2	>=18.5	Not pregnant
8455	2	Q2-2019	Completed	1	35+	Female	ART experienced	Stage 1 or 2	>=18.5	Not pregnant
8458	2	Q1-2019	Completed	1	35+	Female	ART experienced	Stage 1 or 2	>=18.5	Not pregnant
8460	2	Q2-2019	Completed	1	35+	Female	ART experienced	Stage 1 or 2	>=18.5	Not pregnant
8465	2	Q2-2019	Completed	1	35+	Female	ART experienced	Stage 1 or 2	>=18.5	Not pregnant
8466	2	Q1-2019	Completed	1	35+	Male	ART experienced	Stage 1 or 2	>=18.5
8469	2	Q1-2019	Completed	1	35+	Female	ART experienced	Stage 1 or 2	<18.5	Not pregnant
8473	2	Q1-2019	Completed	1	35+	Female	ART experienced	Stage 1 or 2	>=18.5	Not pregnant
8476	2	Q2-2019	Completed	1	35+	Female	ART experienced	Stage 1 or 2	>=18.5	Not pregnant
8482	2	Q2-2019	Completed	1	35+	Female	ART experienced	Stage 1 or 2	>=18.5	Not pregnant
8498	2	Q2-2019	Completed	1	35+	Male	ART experienced	Stage 1 or 2	>=18.5
8510	2	Q1-2019	Completed	1	25_34	Female	ART experienced	Stage 1 or 2	>=18.5	Not pregnant
8511	2	Q2-2019	Completed	1	35+	Female	ART experienced	Stage 1 or 2	<18.5	Not pregnant
8531	2	Q1-2019	Completed	1	35+	Female	ART experienced	Stage 1 or 2	>=18.5	Not pregnant
8538	2	Q1-2019	Completed	1	25_34	Female	ART experienced	Stage 1 or 2	>=18.5	Not pregnant
8541	2	Q2-2019	Completed	1	35+	Female	ART experienced	Stage 1 or 2	>=18.5	Not pregnant
8545	2	Q2-2019	Completed	1	35+	Female	ART experienced	Stage 1 or 2	>=18.5	Not pregnant
8548	2	Q4-2018	Completed	1	35+	Female	ART experienced	Stage 1 or 2	>=18.5	Not pregnant
8549	2	Q1-2019	Completed	1	35+	Male	ART experienced	Stage 3 or 4	<18.5
8553	2	Q2-2019	Completed	1	35+	Female	ART experienced	Stage 1 or 2	<18.5	Not pregnant
8554	2	Q1-2019	Completed	1	35+	Female	ART experienced	Stage 1 or 2	>=18.5	Not pregnant
8558	2	Q2-2019	Completed	1	35+	Female	ART experienced	Stage 1 or 2	>=18.5	Not pregnant
8564	2	Q1-2019	Completed	1	35+	Female	ART experienced	Stage 1 or 2	>=18.5	Not pregnant
8572	2	Q1-2019	Completed	1	35+	Female	ART experienced	Stage 1 or 2	>=18.5	Not pregnant
8577	2	Q2-2019	Completed	1	35+	Male	ART experienced	Stage 1 or 2	>=18.5
8586	2	Q1-2019	Completed	1	35+	Female	ART experienced	Stage 1 or 2	>=18.5	Not pregnant
8589	2	Q2-2019	Completed	1	35+	Female	ART experienced	Stage 1 or 2	>=18.5	Not pregnant
8599	2	Q1-2019	Completed	1	35+	Female	ART experienced	Stage 1 or 2	>=18.5	Not pregnant
8601	2	Q1-2019	Completed	1	35+	Female	ART experienced	Stage 1 or 2	>=18.5	Not pregnant
8604	2	Q2-2019	Completed	1	35+	Male	ART experienced	Stage 1 or 2	>=18.5
8613	2	Q2-2019	Completed	1	35+	Female	ART experienced	Stage 1 or 2	<18.5	Not pregnant
8622	2	Q1-2019	Completed	1	25_34	Male	ART experienced	Stage 1 or 2	>=18.5
8628	2	Q1-2019	Completed	1	35+	Female	ART experienced	Stage 1 or 2	>=18.5	Not pregnant
8629	2	Q1-2019	Completed	1	25_34	Female	ART experienced	Stage 1 or 2	>=18.5	Not pregnant
8638	2	Q1-2019	Completed	1	35+	Female	ART experienced	Stage 1 or 2	>=18.5	Not pregnant
8640	2	Q2-2019	Completed	1	35+	Female	ART experienced	Stage 1 or 2	>=18.5	Not pregnant
8641	2	Q2-2019	Completed	1	35+	Female	ART experienced	Stage 1 or 2	>=18.5	Not pregnant
8650	2	Q1-2019	Completed	1	35+	Female	ART experienced		>=18.5	Not pregnant
8651	2	Q2-2019	Completed	1	35+	Male	ART experienced	Stage 1 or 2	>=18.5
8657	2	Q1-2019	Completed	1	25_34	Female	ART experienced	Stage 1 or 2	>=18.5	Not pregnant
8668	2	Q2-2019	Completed	1	35+	Female	ART experienced	Stage 1 or 2	>=18.5	Not pregnant
8672	2	Q1-2019	Completed	1	35+	Female	ART experienced	Stage 1 or 2	>=18.5	Not pregnant
8683	2	Q1-2019	Completed	1	25_34	Male	ART experienced	Stage 1 or 2	>=18.5
8685	2	Q1-2019	LTFU	0	35+	Female	ART experienced	Stage 1 or 2	>=18.5	Not pregnant
8701	2	Q2-2019	Completed	1	35+	Female	ART experienced	Stage 1 or 2	>=18.5	Not pregnant
8706	2	Q2-2019	Completed	1	35+	Male	ART experienced	Stage 1 or 2	>=18.5
8707	2	Q2-2019	Completed	1	25_34	Female	ART experienced	Stage 1 or 2	>=18.5	Not pregnant
8718	2	Q2-2019	Completed	1	35+	Male	ART experienced	Stage 1 or 2	>=18.5
8719	2	Q1-2019	Completed	1	35+	Female	ART experienced	Stage 1 or 2	>=18.5	Not pregnant
8721	2	Q1-2019	Completed	1	35+	Female	ART experienced	Stage 1 or 2	>=18.5	Not pregnant
8723	2	Q1-2019	Completed	1	35+	Female	ART experienced	Stage 1 or 2	>=18.5	Not pregnant
8749	2	Q1-2019	Completed	1	35+	Female	ART experienced	Stage 1 or 2	>=18.5	Not pregnant
8757	2	Q2-2019	Completed	1	35+	Female	ART experienced	Stage 1 or 2	>=18.5	Not pregnant
8759	2	Q2-2019	Completed	1	35+	Male	ART experienced	Stage 1 or 2	>=18.5
8760	2	Q1-2019	Completed	1	35+	Female	ART experienced	Stage 1 or 2	>=18.5	Not pregnant
8770	2	Q1-2019	Completed	1	35+	Female	ART experienced	Stage 1 or 2	>=18.5	Not pregnant
8772	2	Q1-2019	Completed	1	35+	Female	ART experienced	Stage 1 or 2	>=18.5	Not pregnant
8797	2	Q2-2019	Completed	1	35+	Female	ART experienced	Stage 1 or 2	>=18.5	Not pregnant
8802	2	Q1-2019	Completed	1	35+	Female	ART experienced	Stage 1 or 2	>=18.5	Not pregnant
8805	2	Q1-2019	Completed	1	35+	Female	ART experienced	Stage 1 or 2	>=18.5	Not pregnant
8806	2	Q1-2019	Completed	1	35+	Male	ART experienced	Stage 1 or 2	>=18.5
8818	2	Q2-2019	Completed	1	35+	Female	ART experienced	Stage 1 or 2	<18.5	Not pregnant
8821	2	Q1-2019	Completed	1	35+	Female	ART experienced		<18.5	Not pregnant
8828	2	Q2-2019	Completed	1	35+	Female	ART experienced	Stage 1 or 2	>=18.5	Not pregnant
8831	2	Q1-2019	Completed	1	35+	Female	ART experienced	Stage 1 or 2	>=18.5	Pregnant
8839	2	Q2-2019	Completed	1	35+	Female	ART experienced	Stage 1 or 2	>=18.5	Not pregnant
8841	2	Q1-2019	Completed	1	35+	Female	ART experienced	Stage 1 or 2	>=18.5	Not pregnant
8847	2	Q1-2019	Completed	1	35+	Female	ART experienced	Stage 1 or 2	>=18.5	Not pregnant
8882	2	Q2-2019	Completed	1	25_34	Female	ART experienced	Stage 1 or 2	>=18.5	Not pregnant
8886	2	Q1-2019	Completed	1	35+	Male	ART experienced	Stage 1 or 2	>=18.5
8887	2	Q1-2019	Completed	1	35+	Male	ART experienced	Stage 1 or 2	>=18.5
8889	2	Q2-2019	Completed	1	25_34	Female	ART experienced	Stage 1 or 2	>=18.5	Not pregnant
8901	2	Q2-2019	Completed	1	35+	Male	ART experienced	Stage 1 or 2	>=18.5
8904	2	Q1-2019	Completed	1	35+	Female	ART experienced	Stage 1 or 2	<18.5	Not pregnant
8907	2	Q1-2019	Completed	1	35+	Female	ART experienced	Stage 1 or 2	<18.5	Not pregnant
8909	2	Q2-2019	Completed	1	25_34	Female	ART experienced	Stage 1 or 2	>=18.5	Pregnant
8913	2	Q1-2019	Completed	1	35+	Female	ART experienced	Stage 1 or 2	>=18.5	Not pregnant
8915	2	Q1-2019	Completed	1	35+	Female	ART experienced	Stage 1 or 2	>=18.5	Not pregnant
8922	2	Q1-2019	Completed	1	35+	Female	ART experienced	Stage 1 or 2	<18.5	Not pregnant
8924	2	Q1-2019	Completed	1	35+	Female	ART experienced	Stage 1 or 2	>=18.5	Not pregnant
8926	2	Q1-2019	Completed	1	35+	Female	ART experienced	Stage 1 or 2	>=18.5	Not pregnant
8937	2	Q2-2019	Completed	1	35+	Female	ART experienced	Stage 1 or 2	<18.5	Not pregnant
8939	2	Q2-2019	Completed	1	35+	Female	ART experienced	Stage 1 or 2	<18.5	Not pregnant
8940	2	Q1-2019	Completed	1	35+	Female	ART experienced	Stage 1 or 2	>=18.5	Not pregnant
8941	2	Q1-2019	Not indicated		35+	Female	ART experienced	Stage 1 or 2	>=18.5	Not pregnant
8952	2	Q1-2019	Completed	1	35+	Male	ART experienced	Stage 1 or 2	>=18.5
8970	2	Q2-2019	Completed	1	35+	Female	ART experienced	Stage 1 or 2	>=18.5	Not pregnant
8973	2	Q2-2019	Completed	1	35+	Female	ART experienced	Stage 1 or 2	>=18.5	Not pregnant
8977	2	Q1-2019	Completed	1	35+	Female	ART experienced	Stage 1 or 2	>=18.5	Not pregnant
8982	2	Q1-2019	Completed	1	35+	Female	ART experienced	Stage 1 or 2	>=18.5	Not pregnant
8990	2	Q1-2019	Completed	1	35+	Male	ART experienced	Stage 1 or 2	>=18.5
8991	2	Q1-2019	Completed	1	35+	Male	ART experienced	Stage 1 or 2	>=18.5
8995	2	Q1-2019	Completed	1	35+	Female	ART experienced	Stage 1 or 2	>=18.5	Not pregnant
8997	2	Q2-2019	Completed	1	35+	Female	ART experienced	Stage 1 or 2	>=18.5	Not pregnant
8998	2	Q1-2019	Completed	1	35+	Female	ART experienced	Stage 1 or 2	>=18.5	Not pregnant
9006	2	Q2-2019	Completed	1	35+	Female	ART experienced	Stage 1 or 2	<18.5	Not pregnant
9007	2	Q2-2019	Completed	1	25_34	Female	ART experienced	Stage 1 or 2	>=18.5	Not pregnant
9021	2	Q2-2019	Completed	1	35+	Female	ART experienced	Stage 1 or 2	>=18.5	Not pregnant
9050	2	Q2-2019	Completed	1	35+	Female	ART experienced	Stage 1 or 2	>=18.5	Not pregnant
9054	2	Q1-2019	Completed	1	25_34	Female	ART experienced	Stage 1 or 2	>=18.5	Not pregnant
9064	2	Q1-2019	Completed	1	35+	Male	ART experienced	Stage 1 or 2	>=18.5
9065	2	Q1-2019	Transferred-out		35+	Female	ART experienced	Stage 1 or 2	>=18.5	Not pregnant
9067	2	Q2-2019	Completed	1	35+	Female	ART experienced	Stage 1 or 2	>=18.5	Not pregnant
9070	2	Q2-2019	Completed	1	35+	Female	ART experienced	Stage 1 or 2	>=18.5	Not pregnant
9076	2	Q1-2019	Completed	1	35+	Male	ART experienced	Stage 1 or 2	>=18.5
9086	2	Q2-2019	Completed	1	35+	Female	ART experienced	Stage 1 or 2	>=18.5	Not pregnant
9090	2	Q1-2019	Completed	1	35+	Female	ART experienced	Stage 1 or 2	>=18.5	Not pregnant
9100	2	Q1-2019	Completed	1	35+	Male	ART experienced	Stage 1 or 2	>=18.5
9103	2	Q1-2019	Completed	1	35+	Female	ART experienced	Stage 1 or 2	>=18.5	Not pregnant
9113	2	Q1-2019	Completed	1	35+	Female	ART experienced	Stage 1 or 2	>=18.5	Not pregnant
9118	2	Q1-2019	Completed	1	35+	Female	ART experienced	Stage 1 or 2	>=18.5	Not pregnant
9121	2	Q2-2019	Completed	1	35+	Female	ART experienced	Stage 1 or 2	>=18.5	Not pregnant
9129	2	Q1-2019	Completed	1	35+	Female	ART experienced	Stage 1 or 2	>=18.5	Not pregnant
9130	2	Q1-2019	Completed	1	35+	Female	ART experienced	Stage 1 or 2	>=18.5	Not pregnant
9133	2	Q1-2019	Completed	1	35+	Female	ART experienced	Stage 1 or 2	<18.5	Not pregnant
9137	2	Q2-2019	Completed	1	25_34	Male	ART experienced	Stage 1 or 2	>=18.5
9143	2	Q2-2019	Completed	1	25_34	Female	ART experienced	Stage 1 or 2	>=18.5	Not pregnant
9157	2	Q1-2019	Completed	1	25_34	Female	ART experienced	Stage 1 or 2	>=18.5	Not pregnant
9158	2	Q2-2019	Completed	1	35+	Male	ART experienced	Stage 1 or 2	>=18.5
9159	2	Q1-2019	Completed	1	35+	Female	ART experienced	Stage 1 or 2	>=18.5	Not pregnant
9160	2	Q1-2019	Completed	1	35+	Female	ART experienced	Stage 1 or 2	>=18.5	Not pregnant
9163	2	Q1-2019	Completed	1	25_34	Female	ART experienced	Stage 1 or 2	>=18.5	Not pregnant
9169	2	Q2-2019	Completed	1	35+	Female	ART experienced	Stage 1 or 2	>=18.5	Not pregnant
9172	2	Q1-2019	Completed	1	35+	Female	ART experienced	Stage 1 or 2	>=18.5	Not pregnant
9173	2	Q2-2019	Completed	1	35+	Female	ART experienced	Stage 1 or 2	>=18.5	Not pregnant
9177	2	Q1-2019	Completed	1	25_34	Female	ART experienced	Stage 1 or 2	>=18.5	Not pregnant
9192	2	Q1-2019	Completed	1	25_34	Female	ART experienced	Stage 1 or 2	>=18.5	Not pregnant
9199	2	Q1-2019	Completed	1	25_34	Female	ART experienced	Stage 1 or 2	>=18.5	Not pregnant
9200	2	Q1-2019	Completed	1	35+	Female	ART experienced	Stage 1 or 2	>=18.5	Not pregnant
9203	2	Q1-2019	Completed	1	25_34	Male	ART experienced	Stage 1 or 2	>=18.5
9208	2	Q2-2019	Completed	1	35+	Female	ART experienced	Stage 1 or 2	>=18.5	Not pregnant
9211	2	Q2-2019	Completed	1	35+	Male	ART experienced	Stage 1 or 2	>=18.5
9217	2	Q1-2019	Completed	1	35+	Female	ART experienced	Stage 1 or 2	>=18.5	Not pregnant
9229	2	Q1-2019	Completed	1	25_34	Female	ART experienced	Stage 1 or 2	>=18.5	Pregnant
9234	2	Q1-2019	Completed	1	25_34	Female	ART experienced	Stage 1 or 2	>=18.5	Not pregnant
9237	2	Q2-2019	Completed	1	25_34	Female	ART experienced	Stage 1 or 2	>=18.5	Not pregnant
9238	2	Q1-2019	Completed	1	15_19	Female	ART experienced	Stage 1 or 2	>=18.5	Not pregnant
9243	2	Q2-2019	Completed	1	35+	Male	ART experienced	Stage 1 or 2	>=18.5
9249	2	Q2-2019	Completed	1	35+	Female	ART experienced	Stage 1 or 2	>=18.5	Not pregnant
9252	2	Q2-2019	Completed	1	35+	Male	ART experienced	Stage 1 or 2	>=18.5
9257	2	Q1-2019	Completed	1	35+	Female	ART experienced	Stage 1 or 2	>=18.5	Not pregnant
9259	2	Q1-2019	Completed	1	15_19	Male	ART experienced	Stage 1 or 2	<18.5
9269	2	Q1-2019	Completed	1	25_34	Female	ART experienced	Stage 1 or 2	>=18.5	Not pregnant
9273	2	Q1-2019	Completed	1	35+	Male	ART experienced	Stage 1 or 2	>=18.5
9277	2	Q1-2019	Completed	1	25_34	Female	ART experienced	Stage 1 or 2	>=18.5	Not pregnant
9281	2	Q1-2019	Completed	1	35+	Male	ART experienced	Stage 1 or 2	>=18.5
9286	2	Q1-2019	Completed	1	35+	Male	ART experienced	Stage 1 or 2	<18.5
9294	2	Q2-2019	Completed	1	35+	Female	ART experienced	Stage 1 or 2	<18.5	Not pregnant
9295	2	Q2-2019	Completed	1	35+	Female	ART experienced	Stage 1 or 2	>=18.5	Not pregnant
9300	2	Q2-2019	Completed	1	35+	Female	ART experienced	Stage 1 or 2	>=18.5	Not pregnant
9313	2	Q1-2019	Completed	1	35+	Female	ART experienced	Stage 1 or 2	>=18.5	Not pregnant
9320	2	Q1-2019	Completed	1	35+	Male	ART experienced	Stage 1 or 2	<18.5
9323	2	Q2-2019	Completed	1	35+	Male	ART experienced	Stage 1 or 2	>=18.5
9326	2	Q2-2019	Completed	1	35+	Male	ART experienced	Stage 1 or 2	>=18.5
9331	2	Q1-2019	Completed	1	15_19	Female	ART experienced	Stage 1 or 2	<18.5	Not pregnant
9332	2	Q2-2019	Completed	1	15_19	Male	ART experienced	Stage 1 or 2	>=18.5
9339	2	Q2-2019	Completed	1	35+	Female	ART experienced	Stage 1 or 2	<18.5	Not pregnant
9340	2	Q2-2019	Completed	1	35+	Male	ART experienced	Stage 1 or 2	>=18.5
9345	2	Q1-2019	Completed	1	35+	Male	ART experienced	Stage 1 or 2	>=18.5
9351	2	Q2-2019	Completed	1	25_34	Female	ART experienced	Stage 1 or 2	>=18.5	Not pregnant
9353	2	Q1-2019	Completed	1	35+	Male	ART experienced	Stage 3 or 4	<18.5
9354	2	Q2-2019	Completed	1	35+	Male	ART experienced	Stage 1 or 2	>=18.5
9356	2	Q1-2019	Completed	1	35+	Female	ART experienced	Stage 1 or 2	>=18.5	Not pregnant
9363	2	Q1-2019	Completed	1	35+	Female	ART experienced	Stage 1 or 2	>=18.5	Not pregnant
9364	2	Q1-2019	Completed	1	25_34	Female	ART experienced	Stage 1 or 2	>=18.5	Not pregnant
9372	2	Q1-2019	Completed	1	35+	Male	ART experienced	Stage 1 or 2	<18.5
9383	2	Q2-2019	Completed	1	35+	Female	ART experienced	Stage 1 or 2	>=18.5	Not pregnant
9386	2	Q2-2019	Completed	1	35+	Female	ART experienced	Stage 1 or 2	>=18.5	Not pregnant
9398	2	Q1-2019	Completed	1	25_34	Female	ART experienced	Stage 1 or 2	>=18.5	Not pregnant
9400	2	Q1-2019	Completed	1	25_34	Male	ART experienced	Stage 1 or 2	>=18.5
9405	2	Q2-2019	LTFU	0	25_34	Female	ART experienced	Stage 1 or 2	>=18.5	Not pregnant
9422	2	Q2-2019	Completed	1	35+	Female	ART experienced	Stage 1 or 2	>=18.5	Not pregnant
9429	2	Q1-2019	Completed	1	35+	Female	ART experienced	Stage 1 or 2	>=18.5	Not pregnant
9435	2	Q2-2019	Completed	1	35+	Female	ART experienced	Stage 1 or 2	>=18.5	Not pregnant
9457	2	Q1-2019	Completed	1	25_34	Female	ART experienced	Stage 1 or 2	>=18.5	Not pregnant
9467	2	Q1-2019	Completed	1	35+	Female	ART experienced	Stage 1 or 2	>=18.5	Not pregnant
9469	2	Q1-2019	Completed	1	35+	Female	ART experienced	Stage 1 or 2	<18.5	Not pregnant
9472	2	Q1-2019	Completed	1	35+	Female	ART experienced	Stage 1 or 2	>=18.5	Not pregnant
9473	2	Q1-2019	Completed	1	35+	Female	ART experienced	Stage 1 or 2	>=18.5	Not pregnant
9475	2	Q1-2019	Completed	1	35+	Female	ART experienced	Stage 1 or 2	>=18.5	Not pregnant
9482	2	Q1-2019	Completed	1	35+	Female	ART experienced	Stage 1 or 2	>=18.5	Not pregnant
9491	2	Q1-2019	Completed	1	35+	Female	ART experienced	Stage 1 or 2	>=18.5	Pregnant
9492	2	Q1-2019	Completed	1	35+	Female	ART experienced	Stage 1 or 2	>=18.5	Not pregnant
9496	2	Q1-2019	Completed	1	35+	Female	ART experienced	Stage 1 or 2	>=18.5	Not pregnant
9500	2	Q2-2019	Completed	1	35+	Male	ART experienced	Stage 1 or 2	>=18.5
9519	2	Q2-2019	Completed	1	35+	Female	ART experienced	Stage 1 or 2	>=18.5	Not pregnant
9521	2	Q1-2019	Completed	1	35+	Male	ART experienced	Stage 1 or 2	<18.5
9523	2	Q1-2019	Completed	1	35+	Male	ART experienced	Stage 1 or 2	>=18.5
9525	2	Q2-2019	Completed	1	25_34	Female	ART experienced	Stage 1 or 2	>=18.5	Not pregnant
9527	2	Q2-2019	Completed	1	25_34	Female	ART experienced	Stage 1 or 2	>=18.5	Not pregnant
9530	2	Q1-2019	Completed	1	35+	Female	ART experienced	Stage 1 or 2	>=18.5	Not pregnant
9531	2	Q2-2019	Completed	1	35+	Male	ART experienced	Stage 1 or 2	>=18.5
9533	2	Q2-2019	Completed	1	25_34	Female	ART experienced	Stage 1 or 2	>=18.5	Pregnant
9540	2	Q1-2019	Completed	1	35+	Female	ART experienced	Stage 1 or 2	>=18.5	Not pregnant
9543	2	Q2-2019	Completed	1	35+	Male	ART experienced	Stage 1 or 2	>=18.5
9544	2	Q2-2019	Completed	1	25_34	Female	ART experienced	Stage 1 or 2	>=18.5	Not pregnant
9548	2	Q2-2019	Completed	1	35+	Female	ART experienced	Stage 1 or 2	>=18.5	Not pregnant
9555	2	Q1-2019	Completed	1	25_34	Male	ART experienced	Stage 1 or 2	>=18.5
9561	2	Q1-2019	Completed	1	35+	Female	ART experienced	Stage 1 or 2	>=18.5	Not pregnant
9579	2	Q1-2019	Completed	1	25_34	Female	ART experienced	Stage 1 or 2	>=18.5	Not pregnant
9582	2	Q1-2019	Completed	1	35+	Male	ART experienced	Stage 1 or 2	>=18.5
9583	2	Q1-2019	Completed	1	15_19	Female	ART experienced	Stage 1 or 2	>=18.5	Not pregnant
9586	2	Q2-2019	Completed	1	35+	Female	ART experienced	Stage 1 or 2	>=18.5	Not pregnant
9593	2	Q2-2019	Completed	1	35+	Male	ART experienced	Stage 1 or 2	>=18.5
9594	2	Q1-2019	Completed	1	35+	Female	ART experienced	Stage 1 or 2	>=18.5	Not pregnant
9602	2	Q2-2019	Completed	1	35+	Female	ART experienced	Stage 1 or 2	>=18.5	Not pregnant
9605	2	Q1-2019	Completed	1	35+	Female	ART experienced	Stage 1 or 2	>=18.5	Pregnant
9606	2	Q2-2019	Completed	1	25_34	Female	ART experienced	Stage 1 or 2	>=18.5	Not pregnant
9608	2	Q2-2019	Completed	1	25_34	Male	ART experienced	Stage 1 or 2	>=18.5
9614	2	Q1-2019	Completed	1	35+	Female	ART experienced	Stage 1 or 2	>=18.5	Not pregnant
9615	2	Q1-2019	Completed	1	35+	Male	ART experienced	Stage 1 or 2	>=18.5
9622	2	Q1-2019	Completed	1	35+	Female	ART experienced	Stage 1 or 2	>=18.5	Not pregnant
9623	2	Q2-2019	Completed	1	35+	Female	ART experienced	Stage 1 or 2	>=18.5	Not pregnant
9625	2	Q2-2019	Completed	1	35+	Male	ART experienced	Stage 1 or 2	>=18.5
9638	2	Q1-2019	Completed	1	25_34	Female	ART experienced	Stage 1 or 2	>=18.5	Not pregnant
9639	2	Q1-2019	Completed	1	35+	Male	ART experienced	Stage 1 or 2	>=18.5
9640	2	Q2-2019	Completed	1	25_34	Female	ART experienced	Stage 1 or 2	>=18.5	Not pregnant
9649	2	Q2-2019	Completed	1	35+	Female	ART experienced	Stage 1 or 2	>=18.5	Not pregnant
9652	2	Q1-2019	Completed	1	25_34	Female	ART experienced	Stage 1 or 2	<18.5	Not pregnant
9654	2	Q1-2019	Completed	1	35+	Female	ART experienced	Stage 1 or 2	>=18.5	Not pregnant
9658	2	Q2-2019	Completed	1	25_34	Female	ART experienced	Stage 1 or 2	>=18.5	Not pregnant
9665	2	Q2-2019	Completed	1	35+	Female	ART experienced	Stage 1 or 2	<18.5	Not pregnant
9673	2	Q1-2019	Completed	1	25_34	Female	ART experienced	Stage 1 or 2	<18.5	Not pregnant
9681	2	Q1-2019	Completed	1	35+	Female	ART experienced	Stage 1 or 2	>=18.5	Not pregnant
9689	2	Q1-2019	Completed	1	35+	Male	ART experienced	Stage 1 or 2	>=18.5
9690	2	Q2-2019	Completed	1	35+	Female	ART experienced	Stage 1 or 2	>=18.5	Not pregnant
9693	2	Q1-2019	Completed	1	25_34	Female	ART experienced	Stage 1 or 2	>=18.5	Not pregnant
9698	2	Q1-2019	Completed	1	35+	Male	ART experienced	Stage 1 or 2	>=18.5
9701	2	Q1-2019	Completed	1	35+	Male	ART experienced	Stage 1 or 2	>=18.5
9704	2	Q1-2019	Completed	1	35+	Female	ART experienced	Stage 1 or 2	>=18.5	Not pregnant
9705	2	Q2-2019	Completed	1	35+	Female	ART experienced	Stage 1 or 2	>=18.5	Not pregnant
9708	2	Q1-2019	Completed	1	35+	Female	ART experienced	Stage 1 or 2	>=18.5	Not pregnant
9710	2	Q2-2019	Completed	1	35+	Female	ART experienced	Stage 1 or 2	>=18.5	Not pregnant
9711	2	Q1-2019	Completed	1	35+	Female	ART experienced	Stage 1 or 2	>=18.5	Not pregnant
9714	2	Q1-2019	Completed	1	35+	Female	ART experienced	Stage 1 or 2	>=18.5	Not pregnant
9719	2	Q1-2019	Completed	1	35+	Female	ART experienced	Stage 1 or 2	>=18.5	Not pregnant
9729	2	Q2-2019	Completed	1	35+	Female	ART experienced	Stage 1 or 2	>=18.5	Not pregnant
9736	2	Q2-2019	Completed	1	35+	Female	ART experienced	Stage 1 or 2	>=18.5	Not pregnant
9743	2	Q1-2019	Completed	1	35+	Male	ART experienced	Stage 1 or 2	>=18.5
9745	2	Q1-2019	Completed	1	25_34	Female	ART experienced	Stage 1 or 2	>=18.5	Not pregnant
9753	2	Q2-2019	Completed	1	25_34	Female	ART experienced	Stage 1 or 2	>=18.5	Not pregnant
9756	2	Q1-2019	Completed	1	35+	Female	ART experienced	Stage 1 or 2	<18.5	Not pregnant
9766	2	Q1-2019	Completed	1	35+	Male	ART experienced	Stage 3 or 4	>=18.5
9779	2	Q1-2019	Completed	1	35+	Female	ART experienced	Stage 1 or 2	>=18.5	Not pregnant
9781	2	Q1-2019	Completed	1	15_19	Female	ART experienced	Stage 1 or 2	>=18.5	Not pregnant
9783	2	Q2-2019	Completed	1	35+	Female	ART experienced	Stage 1 or 2	>=18.5	Not pregnant
9785	2	Q1-2019	Completed	1	35+	Female	ART experienced	Stage 1 or 2	>=18.5	Not pregnant
9787	2	Q1-2019	Completed	1	35+	Male	ART experienced	Stage 1 or 2	>=18.5
9788	2	Q1-2019	Completed	1	35+	Female	ART experienced	Stage 1 or 2	>=18.5	Not pregnant
9791	2	Q1-2019	Completed	1	35+	Male	ART experienced	Stage 1 or 2	>=18.5
9803	2	Q2-2019	Completed	1	35+	Female	ART experienced	Stage 1 or 2	>=18.5	Not pregnant
9807	2	Q2-2019	Completed	1	35+	Male	ART experienced		>=18.5
9810	2	Q1-2019	Completed	1	25_34	Female	ART experienced	Stage 1 or 2	<18.5	Not pregnant
9827	2	Q1-2019	Completed	1	35+	Male	ART experienced	Stage 1 or 2	>=18.5
9832	2	Q1-2019	Completed	1	35+	Female	ART experienced	Stage 3 or 4	>=18.5	Not pregnant
9833	2	Q2-2019	Completed	1	35+	Female	ART experienced	Stage 1 or 2	>=18.5	Not pregnant
9852	2	Q1-2019	Completed	1	35+	Female	ART experienced	Stage 1 or 2	>=18.5	Not pregnant
9853	2	Q1-2019	Completed	1	25_34	Male	ART experienced	Stage 1 or 2	>=18.5
9858	2	Q1-2019	Completed	1	35+	Female	ART experienced	Stage 3 or 4	<18.5	Not pregnant
9868	2	Q1-2019	Completed	1	35+	Male	ART experienced	Stage 1 or 2
9874	2	Q1-2019	Completed	1	25_34	Female	ART experienced	Stage 1 or 2	>=18.5	Not pregnant
9876	2	Q2-2019	Completed	1	35+	Male	ART experienced	Stage 1 or 2	<18.5
9884	2	Q2-2019	Completed	1	35+	Female	ART experienced	Stage 1 or 2	>=18.5	Not pregnant
9885	2	Q1-2019	Completed	1	35+	Male	ART experienced	Stage 1 or 2	>=18.5
9886	2	Q2-2019	Completed	1	35+	Female	ART experienced	Stage 1 or 2	>=18.5	Not pregnant
9888	2	Q1-2019	Completed	1	35+	Female	ART experienced	Stage 1 or 2	>=18.5	Not pregnant
9896	2	Q2-2019	Completed	1	35+	Female	ART experienced	Stage 1 or 2	>=18.5	Not pregnant
9909	2	Q1-2019	Completed	1	35+	Female	ART experienced	Stage 1 or 2	>=18.5	Not pregnant
9912	2	Q2-2019	Completed	1	35+	Female	ART experienced	Stage 3 or 4	>=18.5	Not pregnant
9915	2	Q1-2019	Completed	1	35+	Female	ART experienced	Stage 1 or 2	>=18.5	Not pregnant
9917	2	Q1-2019	Completed	1	35+	Female	ART experienced	Stage 1 or 2	>=18.5	Not pregnant
9919	2	Q1-2019	Completed	1	35+	Male	ART experienced	Stage 1 or 2	>=18.5
9920	2	Q1-2019	Completed	1	15_19	Female	ART experienced	Stage 1 or 2	<18.5	Not pregnant
9926	2	Q2-2019	Completed	1	35+	Female	ART experienced	Stage 1 or 2	>=18.5	Not pregnant
9937	2	Q1-2019	Completed	1	35+	Female	ART experienced	Stage 1 or 2	>=18.5	Not pregnant
9944	2	Q2-2019	Completed	1	35+	Female	ART experienced	Stage 1 or 2	>=18.5	Not pregnant
9949	2	Q1-2019	Completed	1	15_19	Female	ART experienced	Stage 1 or 2	>=18.5	Not pregnant
9969	2	Q1-2019	Completed	1	35+	Female	ART experienced	Stage 1 or 2	>=18.5	Not pregnant
9971	2	Q2-2019	Completed	1	35+	Female	ART experienced	Stage 1 or 2	>=18.5	Not pregnant
9986	2	Q1-2019	Completed	1	35+	Male	ART experienced	Stage 1 or 2	>=18.5
9987	2	Q1-2019	Completed	1	35+	Male	ART experienced	Stage 1 or 2	<18.5
9994	2	Q1-2019	Completed	1	25_34	Female	ART experienced	Stage 1 or 2	>=18.5	Not pregnant
9999	2	Q1-2019	Completed	1	35+	Female	ART experienced	Stage 1 or 2	>=18.5	Not pregnant
10002	2	Q1-2019	Completed	1	35+	Male	ART experienced	Stage 1 or 2	>=18.5
10004	2	Q1-2019	Completed	1	15_19	Male	ART experienced	Stage 1 or 2	>=18.5
10013	2	Q1-2019	Completed	1	35+	Female	ART experienced	Stage 1 or 2	<18.5	Not pregnant
10015	2	Q2-2019	Completed	1	35+	Male	ART experienced	Stage 1 or 2	>=18.5
10019	2	Q1-2019	Completed	1	35+	Female	ART experienced	Stage 1 or 2	>=18.5	Not pregnant
10027	2	Q2-2019	Completed	1	35+	Female	ART experienced	Stage 1 or 2	>=18.5	Not pregnant
10029	2	Q1-2019	Completed	1	20_24	Female	ART experienced	Stage 1 or 2	>=18.5	Pregnant
10032	2	Q1-2019	Completed	1	35+	Female	ART experienced	Stage 3 or 4	>=18.5	Not pregnant
10035	2	Q1-2019	Completed	1	35+	Female	ART experienced	Stage 1 or 2	>=18.5	Not pregnant
10047	2	Q1-2019	Completed	1	25_34	Female	ART experienced	Stage 1 or 2	>=18.5	Pregnant
10050	2	Q1-2019	Completed	1	35+	Female	ART experienced	Stage 1 or 2	>=18.5	Not pregnant
10056	2	Q2-2019	Completed	1	35+	Female	ART experienced	Stage 1 or 2	>=18.5	Not pregnant
10057	2	Q2-2019	Completed	1	35+	Female	ART experienced	Stage 1 or 2	>=18.5	Not pregnant
10059	2	Q1-2019	Completed	1	25_34	Female	ART experienced	Stage 1 or 2	>=18.5	Not pregnant
10063	2	Q1-2019	Completed	1	35+	Female	ART experienced	Stage 1 or 2	>=18.5	Not pregnant
10091	2	Q2-2019	Completed	1	35+	Female	ART experienced	Stage 1 or 2	>=18.5	Not pregnant
10094	2	Q1-2019	Completed	1	35+	Female	ART experienced	Stage 1 or 2	>=18.5	Not pregnant
10110	2	Q1-2019	Completed	1	35+	Male	ART experienced	Stage 1 or 2	>=18.5
10111	2	Q2-2019	Completed	1	25_34	Female	ART experienced	Stage 1 or 2	>=18.5	Not pregnant
10115	2	Q2-2018	Completed	1	25_34	Female	Newly on ART	Stage 1 or 2	>=18.5	Not pregnant
10125	2	Q2-2019	Completed	1	35+	Female	ART experienced	Stage 1 or 2	>=18.5	Not pregnant
10136	2	Q1-2019	Completed	1	25_34	Female	ART experienced	Stage 1 or 2	>=18.5	Not pregnant
10137	2	Q2-2019	Completed	1	35+	Male	ART experienced	Stage 1 or 2	>=18.5
10143	2	Q1-2019	Completed	1	35+	Female	ART experienced	Stage 3 or 4	>=18.5	Not pregnant
10153	2	Q1-2019	Completed	1	35+	Female	ART experienced	Stage 1 or 2	>=18.5	Pregnant
10160	2	Q2-2019	Completed	1	25_34	Male	ART experienced	Stage 1 or 2	>=18.5
10163	2	Q1-2019	Completed	1	25_34	Female	ART experienced	Stage 1 or 2	>=18.5	Not pregnant
10166	2	Q1-2019	Completed	1	25_34	Female	ART experienced	Stage 1 or 2	>=18.5	Not pregnant
10167	2	Q2-2019	Completed	1	35+	Male	ART experienced	Stage 1 or 2	>=18.5
10171	2	Q1-2019	Completed	1	25_34	Female	ART experienced	Stage 1 or 2	>=18.5	Not pregnant
10172	2	Q1-2019	Completed	1	35+	Male	ART experienced	Stage 1 or 2	>=18.5
10174	2	Q2-2019	Completed	1	35+	Female	ART experienced	Stage 1 or 2	>=18.5	Not pregnant
10176	2	Q1-2019	Completed	1	35+	Female	ART experienced	Stage 1 or 2	>=18.5	Not pregnant
10177	2	Q1-2019	Completed	1	35+	Male	ART experienced	Stage 1 or 2	>=18.5
10184	2	Q1-2019	Completed	1	35+	Female	ART experienced	Stage 1 or 2	>=18.5	Not pregnant
10185	2	Q1-2019	Completed	1	35+	Female	ART experienced	Stage 1 or 2	>=18.5	Not pregnant
10186	2	Q1-2019	Completed	1	35+	Female	ART experienced	Stage 1 or 2	>=18.5	Not pregnant
10227	2	Q2-2019	Completed	1	35+	Female	ART experienced	Stage 1 or 2	>=18.5	Not pregnant
10233	2	Q2-2019	Completed	1	35+	Female	ART experienced		>=18.5	Not pregnant
10237	2	Q2-2019	Completed	1	35+	Female	ART experienced	Stage 1 or 2	>=18.5	Not pregnant
10240	2	Q2-2019	Completed	1	35+	Female	ART experienced	Stage 1 or 2	>=18.5	Not pregnant
10244	2	Q2-2019	Completed	1	25_34	Female	ART experienced	Stage 3 or 4	>=18.5	Not pregnant
10250	2	Q1-2019	Completed	1	35+	Female	ART experienced	Stage 1 or 2	>=18.5	Not pregnant
10258	2	Q2-2019	Completed	1	35+	Female	ART experienced	Stage 1 or 2	>=18.5	Not pregnant
10259	2	Q1-2019	Transferred-out		25_34	Female	ART experienced	Stage 1 or 2	>=18.5	Pregnant
10262	2	Q2-2019	Completed	1	35+	Male	ART experienced	Stage 1 or 2	>=18.5
10272	2	Q1-2019	Completed	1	35+	Male	ART experienced	Stage 1 or 2	>=18.5
10277	2	Q1-2019	Completed	1	35+	Female	ART experienced	Stage 1 or 2	<18.5	Not pregnant
10288	2	Q1-2019	Completed	1	25_34	Female	ART experienced	Stage 1 or 2	>=18.5	Not pregnant
10289	2	Q2-2019	Completed	1	35+	Female	ART experienced	Stage 1 or 2	<18.5	Not pregnant
10292	2	Q1-2019	Completed	1	35+	Male	ART experienced	Stage 1 or 2	>=18.5
10293	2	Q2-2019	Completed	1	25_34	Female	ART experienced	Stage 1 or 2	>=18.5	Not pregnant
10295	2	Q2-2019	Completed	1	35+	Female	ART experienced	Stage 1 or 2	>=18.5	Not pregnant
10302	2	Q1-2019	Completed	1	35+	Male	ART experienced	Stage 1 or 2	>=18.5
10310	2	Q1-2019	Completed	1	25_34	Female	ART experienced	Stage 1 or 2	>=18.5	Not pregnant
10315	2	Q2-2019	Completed	1	35+	Female	ART experienced	Stage 1 or 2	>=18.5	Not pregnant
10327	2	Q1-2019	Completed	1	35+	Female	ART experienced	Stage 3 or 4	>=18.5	Not pregnant
10343	2	Q2-2019	Completed	1	35+	Female	ART experienced	Stage 3 or 4	>=18.5	Not pregnant
10345	2	Q2-2019	Completed	1	35+	Female	ART experienced	Stage 3 or 4	>=18.5	Not pregnant
10352	2	Q1-2019	Completed	1	35+	Female	ART experienced	Stage 1 or 2	>=18.5	Not pregnant
10359	2	Q2-2019	Completed	1	35+	Female	ART experienced	Stage 1 or 2	>=18.5	Not pregnant
10360	2	Q1-2019	Completed	1	25_34	Female	ART experienced	Stage 1 or 2	>=18.5	Not pregnant
10364	2	Q1-2019	Completed	1	35+	Female	ART experienced	Stage 1 or 2	>=18.5	Not pregnant
10369	2	Q1-2019	Completed	1	35+	Female	ART experienced	Stage 1 or 2	>=18.5	Not pregnant
10370	2	Q2-2019	Completed	1	25_34	Female	ART experienced	Stage 1 or 2	>=18.5	Not pregnant
10377	2	Q1-2019	Completed	1	35+	Male	ART experienced	Stage 1 or 2	>=18.5
10384	2	Q1-2019	Completed	1	25_34	Female	ART experienced	Stage 1 or 2	>=18.5	Not pregnant
10386	2	Q1-2019	Completed	1	35+	Female	ART experienced	Stage 1 or 2	>=18.5	Not pregnant
10387	2	Q1-2019	Completed	1	35+	Female	ART experienced	Stage 1 or 2	>=18.5	Not pregnant
10389	2	Q1-2019	Completed	1	35+	Female	ART experienced	Stage 1 or 2	<18.5	Pregnant
10392	2	Q2-2019	Completed	1	25_34	Female	ART experienced	Stage 1 or 2	>=18.5	Not pregnant
10401	2	Q2-2019	Completed	1	35+	Female	ART experienced	Stage 1 or 2	>=18.5	Not pregnant
10408	2	Q1-2019	Completed	1	35+	Female	ART experienced	Stage 1 or 2	>=18.5	Not pregnant
10410	2	Q2-2019	Completed	1	35+	Female	ART experienced	Stage 1 or 2	>=18.5	Not pregnant
10414	2	Q2-2019	Completed	1	25_34	Female	ART experienced	Stage 1 or 2	>=18.5	Not pregnant
10420	2	Q1-2019	Completed	1	35+	Female	ART experienced	Stage 1 or 2	>=18.5	Not pregnant
10431	2	Q2-2019	Completed	1	35+	Male	ART experienced	Stage 1 or 2	>=18.5
10436	2	Q1-2019	Completed	1	35+	Female	ART experienced	Stage 1 or 2	<18.5	Not pregnant
10442	2	Q2-2019	Completed	1	35+	Female	ART experienced	Stage 1 or 2	>=18.5	Not pregnant
10447	2	Q1-2019	Completed	1	35+	Female	ART experienced	Stage 1 or 2	>=18.5	Not pregnant
10448	2	Q1-2019	Completed	1	35+	Female	ART experienced	Stage 1 or 2	>=18.5	Not pregnant
10462	2	Q1-2019	Completed	1	25_34	Female	ART experienced	Stage 1 or 2	<18.5	Pregnant
10478	2	Q1-2019	LTFU	0	25_34	Female	ART experienced	Stage 1 or 2	>=18.5	Not pregnant
10482	2	Q2-2019	Completed	1	25_34	Female	ART experienced	Stage 1 or 2	>=18.5	Not pregnant
10483	2	Q2-2019	Completed	1	35+	Female	ART experienced	Stage 1 or 2	>=18.5	Not pregnant
10484	2	Q1-2019	Completed	1	25_34	Female	ART experienced	Stage 1 or 2	>=18.5	Not pregnant
10488	2	Q2-2019	Completed	1	25_34	Female	ART experienced	Stage 1 or 2	>=18.5	Not pregnant
10493	2	Q1-2019	Completed	1	35+	Female	ART experienced	Stage 1 or 2	>=18.5	Not pregnant
10494	2	Q1-2019	Completed	1	25_34	Female	ART experienced	Stage 1 or 2	>=18.5	Not pregnant
10504	2	Q1-2019	Completed	1	25_34	Male	ART experienced	Stage 1 or 2	>=18.5
10505	2	Q1-2019	Completed	1	35+	Male	ART experienced	Stage 1 or 2	>=18.5
10515	2	Q2-2019	Completed	1	35+	Male	ART experienced	Stage 1 or 2	<18.5
10528	2	Q1-2019	Completed	1	25_34	Female	ART experienced	Stage 1 or 2	>=18.5	Not pregnant
10531	2	Q1-2019	Completed	1	25_34	Female	ART experienced	Stage 1 or 2	>=18.5	Not pregnant
10540	2	Q1-2019	Completed	1	35+	Female	ART experienced	Stage 1 or 2	>=18.5	Not pregnant
10552	2	Q1-2019	Completed	1	25_34	Female	ART experienced	Stage 1 or 2	>=18.5	Pregnant
10553	2	Q2-2019	Completed	1	25_34	Female	ART experienced	Stage 1 or 2	>=18.5	Not pregnant
10566	2	Q2-2019	Completed	1	35+	Female	ART experienced	Stage 1 or 2	>=18.5	Not pregnant
10568	2	Q2-2019	Completed	1	35+	Female	ART experienced	Stage 1 or 2	>=18.5	Not pregnant
10569	2	Q1-2019	Completed	1	15_19	Female	ART experienced	Stage 1 or 2	<18.5	Not pregnant
10570	2	Q2-2019	Completed	1	35+	Female	ART experienced	Stage 1 or 2	<18.5	Not pregnant
10576	2	Q1-2019	Completed	1	35+	Male	ART experienced	Stage 1 or 2	>=18.5
10582	2	Q1-2019	Completed	1	35+	Male	ART experienced	Stage 1 or 2	>=18.5
10589	2	Q1-2019	Completed	1	35+	Female	ART experienced	Stage 1 or 2	>=18.5	Not pregnant
10604	2	Q2-2019	Completed	1	35+	Female	ART experienced	Stage 1 or 2	>=18.5	Not pregnant
10614	2	Q1-2019	Completed	1	35+	Male	ART experienced	Stage 1 or 2	>=18.5
10622	2	Q2-2019	Completed	1	25_34	Female	ART experienced	Stage 1 or 2	>=18.5	Not pregnant
10624	2	Q1-2019	Completed	1	35+	Female	ART experienced	Stage 1 or 2	>=18.5	Not pregnant
10629	2	Q1-2019	Completed	1	35+	Female	ART experienced	Stage 1 or 2	>=18.5	Pregnant
10640	2	Q2-2019	Completed	1	25_34	Female	ART experienced	Stage 1 or 2	>=18.5	Not pregnant
10645	2	Q2-2019	Completed	1	35+	Female	ART experienced	Stage 1 or 2	>=18.5	Not pregnant
10666	2	Q2-2019	Completed	1	35+	Female	ART experienced	Stage 1 or 2	>=18.5	Not pregnant
10672	2	Q1-2019	Completed	1	25_34	Female	ART experienced	Stage 1 or 2	>=18.5	Pregnant
10680	2	Q1-2019	Completed	1	35+	Male	ART experienced	Stage 1 or 2	>=18.5
10699	2	Q1-2019	Completed	1	25_34	Female	ART experienced	Stage 1 or 2	>=18.5	Not pregnant
10704	2	Q1-2019	Completed	1	35+	Female	ART experienced	Stage 1 or 2	>=18.5	Not pregnant
10723	2	Q2-2019	Completed	1	35+	Female	ART experienced	Stage 1 or 2	>=18.5	Not pregnant
10734	2	Q1-2019	Completed	1	25_34	Female	ART experienced	Stage 1 or 2	>=18.5	Not pregnant
10744	2	Q1-2019	Completed	1	15_19	Male	ART experienced	Stage 1 or 2	<18.5
10752	2	Q2-2019	Completed	1	35+	Male	ART experienced	Stage 1 or 2	>=18.5
10757	2	Q1-2019	Completed	1	35+	Female	ART experienced	Stage 1 or 2	>=18.5	Not pregnant
10764	2	Q2-2019	Completed	1	35+	Female	ART experienced	Stage 1 or 2	>=18.5	Not pregnant
10770	2	Q1-2019	Completed	1	25_34	Female	ART experienced	Stage 1 or 2	>=18.5	Not pregnant
10779	2	Q1-2019	Completed	1	35+	Female	ART experienced	Stage 1 or 2	>=18.5	Not pregnant
10781	2	Q1-2019	Completed	1	35+	Female	ART experienced	Stage 1 or 2	>=18.5	Not pregnant
10786	2	Q2-2019	Completed	1	35+	Male	ART experienced	Stage 1 or 2	>=18.5
10787	2	Q1-2019	Completed	1	35+	Female	ART experienced	Stage 1 or 2	>=18.5	Not pregnant
10788	2	Q1-2019	Completed	1	25_34	Female	ART experienced	Stage 1 or 2	>=18.5	Pregnant
10791	2	Q1-2019	Completed	1	25_34	Female	ART experienced	Stage 1 or 2	<18.5	Not pregnant
10796	2	Q2-2019	Completed	1	35+	Female	ART experienced	Stage 1 or 2	>=18.5	Not pregnant
10798	2	Q2-2019	Completed	1	25_34	Female	ART experienced	Stage 1 or 2	>=18.5	Not pregnant
10801	2	Q1-2019	Completed	1	35+	Male	ART experienced	Stage 1 or 2	>=18.5
10803	2	Q2-2019	Completed	1	35+	Female	ART experienced	Stage 1 or 2	>=18.5	Not pregnant
10804	2	Q1-2019	Completed	1	25_34	Female	ART experienced	Stage 1 or 2		Pregnant
10812	2	Q1-2019	Completed	1	35+	Female	ART experienced	Stage 1 or 2	>=18.5	Not pregnant
10815	2	Q1-2019	Completed	1	25_34	Female	ART experienced	Stage 1 or 2	>=18.5	Not pregnant
10828	2	Q1-2019	Completed	1	35+	Female	ART experienced	Stage 1 or 2	>=18.5	Not pregnant
10836	2	Q2-2019	Completed	1	35+	Female	ART experienced	Stage 1 or 2	>=18.5	Not pregnant
10838	2	Q1-2019	Completed	1	35+	Female	ART experienced	Stage 1 or 2	>=18.5	Pregnant
10840	2	Q1-2019	Completed	1	25_34	Female	ART experienced	Stage 1 or 2	>=18.5	Pregnant
10841	2	Q1-2019	Completed	1	25_34	Male	ART experienced	Stage 1 or 2	<18.5
10859	2	Q1-2019	Completed	1	25_34	Female	ART experienced	Stage 1 or 2	>=18.5	Not pregnant
10868	2	Q2-2019	Completed	1	15_19	Male	ART experienced	Stage 1 or 2	>=18.5
10869	2	Q1-2019	Completed	1	25_34	Female	ART experienced	Stage 1 or 2	>=18.5	Not pregnant
10874	2	Q1-2019	Completed	1	35+	Female	ART experienced	Stage 3 or 4	>=18.5	Not pregnant
10886	2	Q1-2019	Completed	1	35+	Male	ART experienced	Stage 1 or 2	>=18.5
10888	2	Q2-2019	Completed	1	35+	Male	ART experienced	Stage 1 or 2	>=18.5
10890	2	Q1-2019	Completed	1	35+	Male	ART experienced	Stage 1 or 2	>=18.5
10906	2	Q2-2019	Completed	1	25_34	Female	ART experienced	Stage 1 or 2	>=18.5	Not pregnant
10923	2	Q2-2019	Completed	1	35+	Female	ART experienced	Stage 1 or 2	>=18.5	Not pregnant
10924	2	Q1-2019	Completed	1	35+	Female	ART experienced	Stage 1 or 2	>=18.5	Not pregnant
10937	2	Q1-2019	Completed	1	15_19	Female	ART experienced	Stage 1 or 2	<18.5	Not pregnant
10945	2	Q1-2019	Completed	1	35+	Female	ART experienced	Stage 1 or 2	>=18.5	Not pregnant
10966	2	Q1-2019	Completed	1	35+	Female	ART experienced	Stage 1 or 2	>=18.5	Not pregnant
10969	2	Q2-2019	Completed	1	35+	Female	ART experienced	Stage 1 or 2	>=18.5	Not pregnant
10979	2	Q1-2019	Completed	1	35+	Male	ART experienced	Stage 1 or 2	>=18.5
11003	2	Q1-2019	Completed	1	35+	Female	ART experienced	Stage 1 or 2	>=18.5	Not pregnant
11005	2	Q2-2019	Completed	1	35+	Female	ART experienced	Stage 1 or 2	>=18.5	Not pregnant
11016	2	Q2-2019	Completed	1	35+	Male	ART experienced	Stage 1 or 2	>=18.5
11035	2	Q2-2019	Completed	1	25_34	Female	ART experienced	Stage 1 or 2	>=18.5	Not pregnant
11049	2	Q1-2019	Completed	1	35+	Male	ART experienced	Stage 1 or 2	>=18.5
11055	2	Q2-2019	Completed	1	35+	Female	ART experienced	Stage 1 or 2	>=18.5	Not pregnant
11058	2	Q2-2019	Completed	1	35+	Female	ART experienced	Stage 1 or 2	>=18.5	Not pregnant
11064	2	Q1-2019	Completed	1	35+	Female	ART experienced	Stage 1 or 2	>=18.5	Pregnant
11066	2	Q1-2019	Completed	1	25_34	Male	ART experienced	Stage 1 or 2	>=18.5
11072	2	Q1-2019	Completed	1	35+	Female	ART experienced	Stage 1 or 2	>=18.5	Not pregnant
11075	2	Q1-2019	Completed	1	25_34	Female	ART experienced	Stage 1 or 2	>=18.5	Not pregnant
11081	2	Q1-2019	Completed	1	35+	Male	ART experienced	Stage 1 or 2	>=18.5
11082	2	Q1-2019	Completed	1	35+	Female	ART experienced	Stage 1 or 2	>=18.5	Not pregnant
11088	2	Q1-2019	Completed	1	35+	Female	ART experienced	Stage 1 or 2	>=18.5	Not pregnant
11094	2	Q2-2019	Completed	1	35+	Female	ART experienced	Stage 1 or 2	>=18.5	Not pregnant
11117	2	Q1-2019	Completed	1	25_34	Female	ART experienced	Stage 1 or 2	>=18.5	Not pregnant
11124	2	Q2-2019	Completed	1	25_34	Female	ART experienced	Stage 1 or 2	>=18.5	Not pregnant
11125	2	Q1-2019	Completed	1	35+	Female	ART experienced	Stage 1 or 2	>=18.5	Not pregnant
11130	2	Q2-2019	Completed	1	35+	Male	ART experienced	Stage 1 or 2	>=18.5
11134	2	Q1-2019	Completed	1	35+	Female	ART experienced	Stage 1 or 2	>=18.5	Not pregnant
11135	2	Q1-2019	Completed	1	35+	Male	ART experienced	Stage 1 or 2	>=18.5
11137	2	Q2-2019	Completed	1	35+	Male	ART experienced	Stage 1 or 2	>=18.5
11142	2	Q1-2019	Completed	1	35+	Male	ART experienced	Stage 1 or 2	>=18.5
11146	2	Q2-2019	Completed	1	25_34	Female	ART experienced	Stage 1 or 2	>=18.5	Pregnant
11147	2	Q1-2019	Not indicated		25_34	Female	ART experienced	Stage 1 or 2	<18.5	Not pregnant
11153	2	Q1-2019	Completed	1	35+	Female	ART experienced	Stage 1 or 2	>=18.5	Not pregnant
11154	2	Q2-2019	Completed	1	35+	Female	ART experienced	Stage 1 or 2	>=18.5	Not pregnant
11158	2	Q2-2019	Completed	1	25_34	Female	ART experienced	Stage 1 or 2	>=18.5	Not pregnant
11163	2	Q2-2019	Completed	1	35+	Male	ART experienced	Stage 1 or 2	>=18.5
11172	2	Q1-2019	Completed	1	25_34	Female	ART experienced	Stage 1 or 2	>=18.5	Not pregnant
11179	2	Q2-2019	Completed	1	35+	Male	ART experienced	Stage 1 or 2	>=18.5
11196	2	Q1-2019	Completed	1	25_34	Female	ART experienced	Stage 1 or 2	>=18.5	Not pregnant
11202	2	Q1-2019	Completed	1	35+	Female	ART experienced	Stage 1 or 2	>=18.5	Not pregnant
11205	2	Q2-2019	Completed	1	35+	Male	ART experienced	Stage 1 or 2	>=18.5
11210	2	Q2-2019	Completed	1	35+	Female	ART experienced	Stage 1 or 2	>=18.5	Not pregnant
11218	2	Q1-2019	Completed	1	25_34	Female	ART experienced	Stage 1 or 2	>=18.5	Not pregnant
11219	2	Q2-2019	Completed	1	35+	Female	ART experienced	Stage 1 or 2	>=18.5	Not pregnant
11223	2	Q2-2019	Completed	1	35+	Female	ART experienced	Stage 1 or 2	>=18.5	Not pregnant
11224	2	Q1-2019	Completed	1	35+	Female	ART experienced	Stage 1 or 2	>=18.5	Not pregnant
11225	2	Q1-2019	Completed	1	35+	Male	ART experienced	Stage 1 or 2	>=18.5
11230	2	Q1-2019	Completed	1	20_24	Female	ART experienced	Stage 1 or 2	>=18.5	Not pregnant
11260	2	Q1-2019	Completed	1	35+	Female	ART experienced	Stage 1 or 2	>=18.5	Not pregnant
11264	2	Q1-2019	Completed	1	15_19	Female	ART experienced	Stage 1 or 2	>=18.5	Not pregnant
11275	2	Q1-2019	Completed	1	35+	Female	ART experienced	Stage 1 or 2	>=18.5	Not pregnant
11276	2	Q1-2019	Completed	1	25_34	Female	ART experienced	Stage 1 or 2	>=18.5	Not pregnant
11284	2	Q1-2019	Completed	1	25_34	Female	ART experienced	Stage 1 or 2	>=18.5	Not pregnant
11287	2	Q1-2019	Completed	1	35+	Male	ART experienced	Stage 1 or 2	>=18.5
11288	2	Q1-2019	Died	0	35+	Female	ART experienced	Stage 1 or 2	>=18.5	Pregnant
11290	2	Q1-2019	Completed	1	25_34	Female	ART experienced	Stage 1 or 2	>=18.5	Pregnant
11296	2	Q1-2019	Completed	1	25_34	Male	ART experienced	Stage 1 or 2	>=18.5
11309	2	Q1-2019	Completed	1	15_19	Female	ART experienced	Stage 1 or 2	<18.5	Not pregnant
11322	2	Q1-2019	Completed	1	35+	Female	ART experienced	Stage 1 or 2	<18.5	Not pregnant
11331	2	Q2-2019	Completed	1	35+	Female	ART experienced	Stage 1 or 2	>=18.5	Not pregnant
11334	2	Q2-2019	Completed	1	25_34	Female	ART experienced	Stage 1 or 2	>=18.5	Not pregnant
11335	2	Q2-2019	Completed	1	35+	Female	ART experienced	Stage 1 or 2	>=18.5	Not pregnant
11338	2	Q1-2019	Completed	1	25_34	Female	ART experienced	Stage 1 or 2	>=18.5	Pregnant
11341	2	Q2-2019	LTFU	0	25_34	Female	ART experienced	Stage 1 or 2	>=18.5	Pregnant
11347	2	Q2-2019	Completed	1	35+	Female	ART experienced	Stage 1 or 2	>=18.5	Not pregnant
11351	2	Q1-2019	Completed	1	35+	Female	ART experienced	Stage 1 or 2	>=18.5	Not pregnant
11360	2	Q2-2019	Completed	1	35+	Female	ART experienced	Stage 1 or 2	>=18.5	Not pregnant
11364	2	Q2-2019	Completed	1	35+	Female	ART experienced	Stage 1 or 2	>=18.5	Not pregnant
11369	2	Q1-2019	Completed	1	35+	Male	ART experienced	Stage 1 or 2	>=18.5
11371	2	Q2-2019	Completed	1	35+	Female	ART experienced	Stage 1 or 2	>=18.5	Not pregnant
11403	2	Q2-2019	Completed	1	35+	Female	ART experienced	Stage 1 or 2	>=18.5	Not pregnant
11416	2	Q1-2019	Completed	1	25_34	Female	ART experienced	Stage 1 or 2	>=18.5	Not pregnant
11425	2	Q1-2019	Completed	1	35+	Male	ART experienced	Stage 1 or 2	>=18.5
11435	2	Q1-2019	Completed	1	25_34	Female	ART experienced	Stage 1 or 2	>=18.5	Not pregnant
11438	2	Q2-2019	Completed	1	35+	Male	ART experienced	Stage 1 or 2	>=18.5
11449	2	Q2-2019	Completed	1	35+	Female	ART experienced	Stage 1 or 2	<18.5	Not pregnant
11452	2	Q1-2019	Completed	1	25_34	Female	ART experienced	Stage 1 or 2	>=18.5	Not pregnant
11458	2	Q2-2019	Completed	1	25_34	Female	ART experienced	Stage 1 or 2	>=18.5	Not pregnant
11459	2	Q1-2019	Completed	1	35+	Female	ART experienced	Stage 1 or 2	>=18.5	Not pregnant
11461	2	Q2-2019	Completed	1	25_34	Female	ART experienced	Stage 1 or 2	>=18.5	Pregnant
11469	2	Q1-2019	Completed	1	35+	Female	ART experienced	Stage 1 or 2	>=18.5	Not pregnant
11470	2	Q1-2019	Completed	1	25_34	Male	ART experienced	Stage 1 or 2	>=18.5
11484	2	Q1-2019	Completed	1	35+	Female	ART experienced	Stage 1 or 2	>=18.5	Pregnant
11489	2	Q2-2019	Completed	1	15_19	Female	ART experienced	Stage 1 or 2	<18.5	Not pregnant
11495	2	Q2-2019	Completed	1	35+	Male	ART experienced	Stage 1 or 2	>=18.5
11496	2	Q1-2019	Completed	1	15_19	Male	ART experienced	Stage 1 or 2	>=18.5
11497	2	Q2-2019	Completed	1	25_34	Female	ART experienced	Stage 3 or 4	>=18.5	Not pregnant
11502	2	Q2-2019	Completed	1	25_34	Female	ART experienced	Stage 1 or 2	>=18.5	Not pregnant
11513	2	Q1-2019	Completed	1	35+	Female	ART experienced	Stage 1 or 2	>=18.5	Not pregnant
11529	2	Q1-2019	Completed	1	35+	Female	ART experienced	Stage 1 or 2	>=18.5	Not pregnant
11537	2	Q1-2019	Completed	1	35+	Male	ART experienced	Stage 1 or 2	>=18.5
11563	2	Q1-2019	Completed	1	35+	Female	ART experienced	Stage 1 or 2	>=18.5	Not pregnant
11565	2	Q1-2019	Completed	1	35+	Female	ART experienced	Stage 1 or 2	>=18.5	Not pregnant
11570	2	Q2-2019	Completed	1	35+	Female	ART experienced	Stage 1 or 2	>=18.5	Not pregnant
11576	2	Q2-2019	Completed	1	15_19	Female	ART experienced	Stage 1 or 2	>=18.5	Not pregnant
11578	2	Q1-2019	Completed	1	35+	Female	ART experienced	Stage 1 or 2	>=18.5	Not pregnant
11586	2	Q1-2019	Completed	1	35+	Female	ART experienced	Stage 1 or 2	>=18.5	Not pregnant
11596	2	Q2-2019	Completed	1	25_34	Female	ART experienced	Stage 1 or 2	>=18.5	Not pregnant
11600	2	Q1-2019	Completed	1	25_34	Female	ART experienced	Stage 1 or 2	>=18.5	Not pregnant
11601	2	Q2-2019	Completed	1	35+	Male	ART experienced	Stage 1 or 2	<18.5
11607	2	Q1-2019	Completed	1	35+	Female	ART experienced	Stage 1 or 2	>=18.5	Pregnant
11609	2	Q2-2019	Completed	1	35+	Male	ART experienced	Stage 1 or 2	<18.5
11610	2	Q1-2019	Completed	1	35+	Male	ART experienced	Stage 1 or 2	>=18.5
11615	2	Q3-2018	Completed	1	15_19	Male	ART experienced	Stage 1 or 2	<18.5
11622	2	Q1-2019	Completed	1	35+	Male	ART experienced	Stage 1 or 2	>=18.5
11624	2	Q1-2019	Completed	1	25_34	Female	ART experienced	Stage 1 or 2	>=18.5	Not pregnant
11636	2	Q1-2019	Not indicated		25_34	Female	ART experienced		>=18.5	Pregnant
11638	2	Q2-2019	Completed	1	25_34	Female	ART experienced	Stage 1 or 2	>=18.5	Not pregnant
11655	2	Q2-2019	Completed	1	35+	Female	ART experienced	Stage 1 or 2	<18.5	Not pregnant
11658	2	Q2-2019	Completed	1	25_34	Female	ART experienced	Stage 1 or 2	>=18.5	Not pregnant
11678	2	Q2-2019	Completed	1	35+	Female	ART experienced	Stage 1 or 2	>=18.5	Not pregnant
11679	2	Q2-2019	Completed	1	35+	Male	ART experienced	Stage 1 or 2	>=18.5
11683	2	Q1-2019	Completed	1	35+	Female	ART experienced	Stage 1 or 2	>=18.5	Pregnant
11685	2	Q2-2019	Completed	1	25_34	Female	ART experienced	Stage 1 or 2	>=18.5	Not pregnant
11697	2	Q2-2019	Completed	1	35+	Female	ART experienced	Stage 1 or 2	>=18.5	Not pregnant
11715	2	Q1-2019	Completed	1	35+	Female	ART experienced	Stage 1 or 2	<18.5	Not pregnant
11716	2	Q1-2019	Completed	1	25_34	Male	ART experienced	Stage 1 or 2	<18.5
11720	2	Q2-2019	Completed	1	35+	Female	ART experienced	Stage 1 or 2	>=18.5	Not pregnant
11722	2	Q1-2019	Completed	1	15_19	Male	ART experienced	Stage 1 or 2	<18.5
11727	2	Q1-2019	Completed	1	35+	Female	ART experienced	Stage 1 or 2	>=18.5	Not pregnant
11730	2	Q1-2019	Completed	1	25_34	Female	ART experienced	Stage 1 or 2	>=18.5	Not pregnant
11731	2	Q2-2019	Completed	1	35+	Female	ART experienced	Stage 1 or 2	>=18.5	Not pregnant
11736	2	Q2-2019	Completed	1	35+	Female	ART experienced	Stage 1 or 2	>=18.5	Not pregnant
11738	2	Q2-2019	Completed	1	25_34	Female	ART experienced	Stage 1 or 2	>=18.5	Pregnant
11739	2	Q2-2019	Completed	1	35+	Female	ART experienced	Stage 1 or 2	>=18.5	Not pregnant
11749	2	Q1-2019	Completed	1	25_34	Female	ART experienced	Stage 1 or 2	>=18.5	Pregnant
11755	2	Q2-2019	Completed	1	25_34	Female	ART experienced	Stage 1 or 2	>=18.5	Not pregnant
11756	2	Q1-2019	Completed	1	25_34	Female	ART experienced	Stage 1 or 2	>=18.5	Not pregnant
11768	2	Q2-2019	Completed	1	35+	Female	ART experienced	Stage 1 or 2	<18.5	Not pregnant
11769	2	Q2-2019	Completed	1	15_19	Female	ART experienced	Stage 1 or 2	<18.5	Not pregnant
11771	2	Q2-2019	Completed	1	25_34	Female	ART experienced	Stage 1 or 2	>=18.5	Not pregnant
11773	2	Q2-2019	Completed	1	35+	Female	ART experienced	Stage 1 or 2	>=18.5	Not pregnant
11785	2	Q2-2019	Completed	1	15_19	Female	ART experienced	Stage 1 or 2	>=18.5	Not pregnant
11786	2	Q1-2019	Completed	1	35+	Female	ART experienced	Stage 1 or 2	>=18.5	Not pregnant
11794	2	Q1-2019	Completed	1	35+	Female	ART experienced	Stage 1 or 2	>=18.5	Not pregnant
11796	2	Q1-2019	Completed	1	35+	Male	ART experienced	Stage 1 or 2	>=18.5
11800	2	Q1-2019	Completed	1	35+	Female	ART experienced	Stage 1 or 2	>=18.5	Not pregnant
11807	2	Q2-2019	Completed	1	25_34	Female	ART experienced	Stage 1 or 2	>=18.5	Not pregnant
11809	2	Q2-2019	Completed	1	25_34	Female	ART experienced	Stage 1 or 2	<18.5	Not pregnant
11816	2	Q2-2019	Completed	1	35+	Female	ART experienced	Stage 1 or 2	>=18.5	Not pregnant
11817	2	Q1-2019	Completed	1	35+	Female	ART experienced	Stage 1 or 2	>=18.5	Not pregnant
11837	2	Q2-2019	Completed	1	35+	Female	ART experienced	Stage 1 or 2	>=18.5	Not pregnant
11841	2	Q1-2019	Completed	1	35+	Male	ART experienced	Stage 1 or 2	>=18.5
11847	2	Q1-2019	Completed	1	25_34	Female	ART experienced	Stage 1 or 2	>=18.5	Not pregnant
11849	2	Q2-2019	Completed	1	35+	Female	ART experienced	Stage 1 or 2	>=18.5	Not pregnant
11855	2	Q1-2019	Completed	1	20_24	Female	ART experienced	Stage 1 or 2	>=18.5	Not pregnant
11856	2	Q1-2019	Completed	1	25_34	Female	ART experienced	Stage 1 or 2	>=18.5	Not pregnant
11859	2	Q2-2019	Completed	1	35+	Male	ART experienced	Stage 1 or 2	>=18.5
11863	2	Q1-2019	Completed	1	35+	Male	ART experienced	Stage 3 or 4	>=18.5
11866	2	Q1-2019	Completed	1	35+	Female	ART experienced	Stage 1 or 2	>=18.5	Not pregnant
11867	2	Q1-2019	Completed	1	35+	Female	ART experienced	Stage 1 or 2	>=18.5	Not pregnant
11872	2	Q2-2019	Completed	1	35+	Female	ART experienced	Stage 1 or 2	>=18.5	Not pregnant
11879	2	Q1-2019	Completed	1	35+	Female	ART experienced	Stage 1 or 2	>=18.5	Not pregnant
11880	2	Q1-2019	Completed	1	35+	Female	ART experienced	Stage 3 or 4	>=18.5	Not pregnant
11886	2	Q2-2019	Completed	1	35+	Female	ART experienced	Stage 1 or 2	>=18.5	Not pregnant
11887	2	Q2-2019	Completed	1	35+	Female	ART experienced	Stage 1 or 2	>=18.5	Not pregnant
11888	2	Q1-2019	Completed	1	35+	Female	ART experienced	Stage 1 or 2	>=18.5	Not pregnant
11892	2	Q1-2019	Completed	1	35+	Female	ART experienced	Stage 1 or 2	>=18.5	Not pregnant
11901	2	Q1-2019	Completed	1	35+	Female	ART experienced	Stage 1 or 2	>=18.5	Not pregnant
11918	2	Q2-2019	Completed	1	25_34	Female	ART experienced	Stage 1 or 2	>=18.5	Not pregnant
11919	2	Q2-2019	Completed	1	35+	Male	ART experienced	Stage 1 or 2	>=18.5
11922	2	Q2-2019	Completed	1	25_34	Female	ART experienced	Stage 1 or 2	>=18.5	Not pregnant
11923	2	Q2-2019	Completed	1	25_34	Female	ART experienced	Stage 1 or 2	>=18.5	Not pregnant
11931	2	Q2-2019	Completed	1	35+	Male	ART experienced	Stage 1 or 2	>=18.5
11938	2	Q1-2019	Completed	1	25_34	Female	ART experienced		>=18.5	Not pregnant
11941	2	Q2-2019	Completed	1	35+	Female	ART experienced	Stage 1 or 2	>=18.5	Not pregnant
11951	2	Q2-2019	Completed	1	35+	Female	ART experienced	Stage 1 or 2	>=18.5	Not pregnant
11961	2	Q1-2019	Completed	1	35+	Female	ART experienced	Stage 1 or 2	>=18.5	Pregnant
11968	2	Q1-2019	Completed	1	35+	Female	ART experienced	Stage 1 or 2	>=18.5	Not pregnant
11992	2	Q1-2019	Completed	1	25_34	Male	ART experienced	Stage 1 or 2	>=18.5
11999	2	Q1-2019	Completed	1	35+	Female	ART experienced	Stage 1 or 2	>=18.5	Not pregnant
12001	2	Q2-2019	Completed	1	35+	Male	ART experienced	Stage 1 or 2	>=18.5
12009	2	Q2-2019	Completed	1	35+	Male	ART experienced	Stage 1 or 2	>=18.5
12012	2	Q2-2019	Completed	1	35+	Female	ART experienced	Stage 1 or 2	>=18.5	Not pregnant
12019	2	Q2-2019	Completed	1	35+	Female	ART experienced	Stage 1 or 2	>=18.5	Not pregnant
12022	2	Q2-2019	Completed	1	35+	Female	ART experienced	Stage 1 or 2	>=18.5	Not pregnant
12026	2	Q2-2019	Completed	1	35+	Male	ART experienced	Stage 1 or 2	<18.5
12030	2	Q1-2019	Completed	1	35+	Female	ART experienced	Stage 1 or 2	>=18.5	Not pregnant
12032	2	Q1-2019	Completed	1	35+	Female	ART experienced	Stage 1 or 2	>=18.5	Not pregnant
12037	2	Q2-2019	Completed	1	35+	Female	ART experienced	Stage 1 or 2	>=18.5	Not pregnant
12039	2	Q1-2019	Completed	1	15_19	Female	ART experienced	Stage 3 or 4	>=18.5	Not pregnant
12050	2	Q2-2019	Completed	1	25_34	Female	ART experienced	Stage 1 or 2	>=18.5	Not pregnant
12053	2	Q2-2019	Completed	1	25_34	Female	ART experienced	Stage 1 or 2	<18.5	Not pregnant
12071	2	Q1-2019	Completed	1	35+	Female	ART experienced	Stage 3 or 4	>=18.5	Not pregnant
12072	2	Q2-2019	Completed	1	35+	Male	ART experienced	Stage 1 or 2	>=18.5
12073	2	Q2-2019	Completed	1	25_34	Female	ART experienced	Stage 1 or 2	>=18.5	Not pregnant
12077	2	Q1-2019	Completed	1	25_34	Female	ART experienced	Stage 1 or 2	>=18.5	Not pregnant
12078	2	Q1-2019	Completed	1	25_34	Female	ART experienced	Stage 1 or 2	>=18.5	Not pregnant
12080	2	Q1-2019	Completed	1	35+	Female	ART experienced	Stage 1 or 2	>=18.5	Not pregnant
12092	2	Q1-2019	Completed	1	35+	Female	ART experienced	Stage 1 or 2	>=18.5	Not pregnant
12097	2	Q2-2019	Completed	1	35+	Female	ART experienced	Stage 1 or 2	>=18.5	Not pregnant
12103	2	Q1-2019	Completed	1	25_34	Female	ART experienced	Stage 1 or 2	>=18.5	Not pregnant
12104	2	Q1-2019	Completed	1	15_19	Male	ART experienced	Stage 1 or 2	<18.5
12105	2	Q1-2019	Completed	1	35+	Female	ART experienced	Stage 3 or 4	>=18.5	Not pregnant
12108	2	Q1-2019	Completed	1	35+	Female	ART experienced	Stage 3 or 4	>=18.5	Not pregnant
12111	2	Q1-2019	Completed	1	35+	Female	ART experienced	Stage 1 or 2	<18.5	Not pregnant
12122	2	Q1-2019	Completed	1	25_34	Female	ART experienced	Stage 1 or 2	>=18.5	Not pregnant
12127	2	Q1-2019	Completed	1	35+	Male	ART experienced	Stage 1 or 2	>=18.5
12129	2	Q1-2019	Completed	1	35+	Female	ART experienced	Stage 1 or 2	>=18.5	Not pregnant
12130	2	Q2-2019	Completed	1	35+	Female	ART experienced	Stage 1 or 2	>=18.5	Not pregnant
12131	2	Q4-2018	Completed	1	15_19	Male	ART experienced	Stage 1 or 2	<18.5
12134	2	Q2-2019	Completed	1	35+	Female	ART experienced	Stage 1 or 2	>=18.5	Not pregnant
12139	2	Q2-2019	Completed	1	35+	Female	ART experienced	Stage 1 or 2	>=18.5	Not pregnant
12140	2	Q2-2019	Completed	1	35+	Female	ART experienced	Stage 1 or 2	<18.5	Not pregnant
12154	2	Q1-2019	Completed	1	35+	Male	ART experienced	Stage 1 or 2	<18.5
12156	2	Q1-2019	Completed	1	35+	Male	ART experienced	Stage 1 or 2	>=18.5
12177	2	Q1-2019	Completed	1	35+	Female	ART experienced	Stage 1 or 2	>=18.5	Not pregnant
12183	2	Q2-2019	Completed	1	35+	Female	ART experienced	Stage 1 or 2	>=18.5	Not pregnant
12193	2	Q1-2019	Completed	1	35+	Male	ART experienced	Stage 1 or 2	>=18.5
12200	2	Q1-2019	Completed	1	25_34	Female	ART experienced	Stage 1 or 2	>=18.5	Not pregnant
12202	2	Q2-2019	Completed	1	35+	Male	ART experienced	Stage 1 or 2	<18.5
12204	2	Q2-2019	Completed	1	35+	Male	ART experienced	Stage 1 or 2	>=18.5
12208	2	Q2-2019	Completed	1	35+	Male	ART experienced	Stage 3 or 4	>=18.5
12211	2	Q1-2019	Completed	1	35+	Female	ART experienced	Stage 1 or 2	>=18.5	Not pregnant
12213	2	Q1-2019	Completed	1	35+	Male	ART experienced	Stage 1 or 2	>=18.5
12228	2	Q2-2019	Completed	1	15_19	Female	ART experienced	Stage 1 or 2	>=18.5	Pregnant
12240	2	Q1-2019	Completed	1	35+	Female	ART experienced	Stage 1 or 2	>=18.5	Not pregnant
12242	2	Q1-2019	Completed	1	25_34	Female	ART experienced	Stage 1 or 2	>=18.5	Not pregnant
12251	2	Q1-2019	Completed	1	25_34	Female	ART experienced	Stage 1 or 2	>=18.5	Not pregnant
12262	2	Q1-2019	Completed	1	35+	Female	ART experienced	Stage 1 or 2	>=18.5	Not pregnant
12266	2	Q1-2019	Completed	1	35+	Male	ART experienced	Stage 1 or 2	>=18.5
12279	2	Q2-2019	Completed	1	35+	Male	ART experienced	Stage 1 or 2	>=18.5
12286	2	Q2-2019	Completed	1	35+	Female	ART experienced	Stage 1 or 2	>=18.5	Not pregnant
12301	2	Q2-2019	Completed	1	35+	Female	ART experienced	Stage 1 or 2	>=18.5	Not pregnant
12306	2	Q2-2019	Completed	1	35+	Female	ART experienced	Stage 1 or 2	>=18.5	Not pregnant
12311	2	Q2-2019	Completed	1	35+	Female	ART experienced	Stage 1 or 2	>=18.5	Not pregnant
12316	2	Q1-2019	Completed	1	35+	Female	ART experienced	Stage 1 or 2	>=18.5	Not pregnant
12330	2	Q1-2019	Completed	1	35+	Female	ART experienced	Stage 1 or 2	>=18.5	Not pregnant
12344	2	Q1-2019	Completed	1	35+	Female	ART experienced	Stage 1 or 2	>=18.5	Not pregnant
12350	2	Q1-2019	Completed	1	35+	Female	ART experienced	Stage 3 or 4	<18.5	Not pregnant
12353	2	Q2-2019	Completed	1	35+	Female	ART experienced	Stage 1 or 2	>=18.5	Not pregnant
12357	2	Q1-2019	Completed	1	35+	Female	ART experienced	Stage 1 or 2	>=18.5	Pregnant
12361	2	Q1-2019	Completed	1	25_34	Female	ART experienced	Stage 1 or 2	>=18.5	Not pregnant
12367	2	Q1-2019	Completed	1	25_34	Female	ART experienced	Stage 1 or 2	>=18.5	Pregnant
12374	2	Q2-2019	Completed	1	35+	Female	ART experienced	Stage 1 or 2	>=18.5	Not pregnant
12376	2	Q1-2019	Completed	1	35+	Female	ART experienced	Stage 1 or 2	>=18.5	Not pregnant
12380	2	Q2-2019	Completed	1	25_34	Female	ART experienced	Stage 1 or 2	>=18.5	Not pregnant
12381	2	Q2-2019	Completed	1	20_24	Female	ART experienced	Stage 1 or 2	>=18.5	Not pregnant
12388	2	Q1-2019	Completed	1	35+	Male	ART experienced	Stage 3 or 4	>=18.5
12390	2	Q1-2019	Completed	1	35+	Female	ART experienced	Stage 1 or 2	>=18.5	Not pregnant
12392	2	Q1-2019	Completed	1	35+	Female	ART experienced	Stage 1 or 2	>=18.5	Not pregnant
12401	2	Q1-2019	Completed	1	20_24	Male	ART experienced	Stage 1 or 2	>=18.5
12403	2	Q2-2019	Completed	1	35+	Male	ART experienced	Stage 1 or 2	>=18.5
12405	2	Q2-2019	Completed	1	25_34	Female	ART experienced	Stage 1 or 2	>=18.5	Pregnant
12411	2	Q1-2019	Completed	1	25_34	Female	ART experienced	Stage 1 or 2	>=18.5	Pregnant
12418	2	Q4-2018	Completed	1	15_19	Male	ART experienced	Stage 1 or 2	<18.5
12424	2	Q2-2019	Completed	1	35+	Female	ART experienced	Stage 1 or 2	>=18.5	Not pregnant
12425	2	Q2-2019	Completed	1	35+	Female	ART experienced	Stage 1 or 2	>=18.5	Not pregnant
12426	2	Q1-2019	Completed	1	35+	Female	ART experienced	Stage 1 or 2	>=18.5	Not pregnant
12447	2	Q1-2019	Completed	1	35+	Female	ART experienced	Stage 1 or 2	>=18.5	Not pregnant
12457	2	Q2-2019	Completed	1	35+	Female	ART experienced	Stage 1 or 2	>=18.5	Not pregnant
12462	2	Q1-2019	Completed	1	35+	Female	ART experienced	Stage 1 or 2	>=18.5	Not pregnant
12468	2	Q1-2019	Completed	1	25_34	Female	ART experienced	Stage 1 or 2	>=18.5	Pregnant
12482	2	Q2-2019	Completed	1	35+	Male	ART experienced	Stage 1 or 2	>=18.5
12486	2	Q1-2019	Completed	1	35+	Male	ART experienced	Stage 1 or 2	>=18.5
12503	2	Q2-2019	Completed	1	35+	Female	ART experienced	Stage 1 or 2	>=18.5	Not pregnant
12504	2	Q2-2019	Completed	1	15_19	Female	ART experienced	Stage 1 or 2	>=18.5	Not pregnant
12506	2	Q1-2019	Completed	1	35+	Female	ART experienced	Stage 1 or 2	>=18.5	Not pregnant
12512	2	Q2-2019	Completed	1	35+	Female	ART experienced	Stage 1 or 2	>=18.5	Not pregnant
12522	2	Q1-2019	Completed	1	35+	Female	ART experienced	Stage 1 or 2	>=18.5	Not pregnant
12524	2	Q2-2019	Completed	1	35+	Male	ART experienced	Stage 1 or 2	>=18.5
12534	2	Q2-2019	Transferred-out		25_34	Female	ART experienced	Stage 1 or 2	>=18.5	Not pregnant
12542	2	Q2-2019	Completed	1	35+	Male	ART experienced	Stage 1 or 2	>=18.5
12543	2	Q1-2019	Completed	1	35+	Female	ART experienced	Stage 1 or 2	<18.5	Not pregnant
12545	2	Q1-2019	Completed	1	35+	Female	ART experienced	Stage 1 or 2	>=18.5	Not pregnant
12547	2	Q1-2019	Completed	1	35+	Female	ART experienced	Stage 1 or 2	>=18.5	Not pregnant
12558	2	Q3-2018	Completed	1	15_19	Male	ART experienced	Stage 1 or 2	>=18.5
12559	2	Q2-2019	Completed	1	35+	Male	ART experienced	Stage 1 or 2	>=18.5
12565	2	Q1-2019	Completed	1	35+	Male	ART experienced	Stage 1 or 2	>=18.5
12571	2	Q1-2019	Completed	1	35+	Female	ART experienced	Stage 1 or 2	>=18.5	Not pregnant
12583	2	Q1-2019	Completed	1	25_34	Female	ART experienced	Stage 1 or 2	>=18.5	Not pregnant
12584	2	Q2-2019	Completed	1	35+	Male	ART experienced	Stage 1 or 2	>=18.5
12597	2	Q1-2019	Completed	1	15_19	Male	ART experienced	Stage 1 or 2	<18.5
12598	2	Q1-2019	Completed	1	35+	Male	ART experienced	Stage 3 or 4
12602	2	Q2-2019	Completed	1	35+	Female	ART experienced	Stage 1 or 2	>=18.5	Not pregnant
12604	2	Q1-2019	Completed	1	25_34	Female	ART experienced	Stage 1 or 2	>=18.5	Pregnant
12605	2	Q2-2019	Completed	1	35+	Male	ART experienced	Stage 1 or 2	>=18.5
12617	2	Q2-2019	Completed	1	25_34	Female	ART experienced	Stage 1 or 2	>=18.5	Not pregnant
12618	2	Q2-2019	Completed	1	35+	Female	ART experienced	Stage 1 or 2	>=18.5	Not pregnant
12622	2	Q2-2019	Completed	1	35+	Female	ART experienced	Stage 1 or 2	>=18.5	Not pregnant
12624	2	Q2-2019	Completed	1	35+	Female	ART experienced	Stage 1 or 2	>=18.5	Not pregnant
12630	2	Q1-2019	Completed	1	35+	Female	ART experienced	Stage 1 or 2	>=18.5	Not pregnant
12634	2	Q2-2019	Completed	1	35+	Female	ART experienced	Stage 1 or 2	<18.5	Not pregnant
12635	2	Q4-2018	Completed	1	35+	Female	ART experienced	Stage 1 or 2	>=18.5	Not pregnant
12642	2	Q2-2019	Completed	1	35+	Female	ART experienced	Stage 1 or 2	>=18.5	Not pregnant
12645	2	Q2-2019	Completed	1	25_34	Female	ART experienced	Stage 1 or 2	>=18.5	Not pregnant
12648	2	Q2-2019	Completed	1	35+	Female	ART experienced	Stage 1 or 2	>=18.5	Not pregnant
12658	2	Q1-2019	Completed	1	35+	Female	ART experienced	Stage 1 or 2	>=18.5	Not pregnant
12663	2	Q1-2019	Completed	1	35+	Female	ART experienced	Stage 1 or 2	>=18.5	Not pregnant
12665	2	Q2-2019	Completed	1	35+	Female	ART experienced	Stage 1 or 2	>=18.5	Not pregnant
12668	2	Q1-2019	Completed	1	35+	Female	ART experienced	Stage 1 or 2	>=18.5	Not pregnant
12673	2	Q2-2019	Completed	1	35+	Female	ART experienced	Stage 1 or 2	>=18.5	Not pregnant
12686	2	Q2-2019	Completed	1	35+	Female	ART experienced	Stage 1 or 2	>=18.5	Not pregnant
12688	2	Q2-2019	Completed	1	35+	Female	ART experienced	Stage 1 or 2	>=18.5	Not pregnant
12691	2	Q2-2019	Completed	1	35+	Male	ART experienced	Stage 1 or 2	>=18.5
12692	2	Q1-2019	Completed	1	25_34	Female	ART experienced	Stage 1 or 2	>=18.5	Not pregnant
12703	2	Q2-2019	Completed	1	35+	Female	ART experienced	Stage 1 or 2	>=18.5	Not pregnant
12705	2	Q1-2019	Completed	1	35+	Female	ART experienced	Stage 1 or 2	>=18.5	Not pregnant
12720	2	Q1-2019	Completed	1	35+	Female	ART experienced	Stage 1 or 2	>=18.5	Not pregnant
12721	2	Q1-2019	Completed	1	15_19	Male	ART experienced	Stage 1 or 2	<18.5
12725	2	Q1-2019	Completed	1	35+	Female	ART experienced	Stage 1 or 2	>=18.5	Not pregnant
12733	2	Q1-2019	Completed	1	35+	Female	ART experienced	Stage 1 or 2	>=18.5	Not pregnant
12734	2	Q2-2019	Completed	1	35+	Female	ART experienced	Stage 1 or 2	>=18.5	Not pregnant
12735	2	Q1-2019	Completed	1	15_19	Male	ART experienced	Stage 1 or 2	<18.5
12739	2	Q2-2019	Completed	1	35+	Female	ART experienced	Stage 1 or 2	>=18.5	Not pregnant
12748	2	Q1-2019	Completed	1	35+	Female	ART experienced	Stage 1 or 2	>=18.5	Not pregnant
12749	2	Q2-2019	Completed	1	35+	Female	ART experienced	Stage 1 or 2	<18.5	Not pregnant
12752	2	Q2-2019	Completed	1	35+	Male	ART experienced	Stage 1 or 2	>=18.5
12757	2	Q2-2019	Completed	1	35+	Female	ART experienced	Stage 1 or 2	>=18.5	Not pregnant
12761	2	Q1-2019	Completed	1	35+	Male	ART experienced	Stage 1 or 2	>=18.5
12778	2	Q2-2019	Completed	1	35+	Female	ART experienced	Stage 1 or 2	>=18.5	Not pregnant
12782	2	Q1-2019	Completed	1	35+	Female	ART experienced	Stage 1 or 2	>=18.5	Not pregnant
12789	2	Q1-2019	Completed	1	25_34	Male	ART experienced	Stage 1 or 2	>=18.5
12790	2	Q2-2019	Completed	1	35+	Male	ART experienced	Stage 1 or 2	>=18.5
12798	2	Q2-2019	Completed	1	35+	Female	ART experienced	Stage 1 or 2	>=18.5	Not pregnant
12801	2	Q2-2019	Completed	1	25_34	Female	ART experienced	Stage 1 or 2	>=18.5	Not pregnant
12806	2	Q2-2019	Completed	1	35+	Female	ART experienced	Stage 1 or 2	>=18.5	Not pregnant
12808	2	Q1-2019	Completed	1	35+	Female	ART experienced	Stage 1 or 2	<18.5	Not pregnant
12815	2	Q2-2019	Completed	1	35+	Male	ART experienced	Stage 1 or 2	>=18.5
12818	2	Q1-2019	Completed	1	35+	Female	ART experienced	Stage 1 or 2	>=18.5	Not pregnant
12825	2	Q1-2019	Completed	1	15_19	Female	ART experienced	Stage 1 or 2	<18.5	Not pregnant
12826	2	Q1-2019	Completed	1	25_34	Female	ART experienced	Stage 1 or 2	>=18.5	Not pregnant
[truncated: 7,896 more rows]
